# Supplementary material for: 2-(2,5-Di­meth­oxy­phen­yl)-4,5-diphenyl-1-(prop-2-en-1-yl)-1H-imidazole
Source: Acta Crystallogr Sect E Struct Rep Online. 2013 Jun 15;69(Pt 7):o1098–9. doi: 10.1107/S1600536813015936 (PMC3770375; doi:10.1107/S1600536813015936)
Supplement: Supplementary file 1 [file e-69-o1098-sup1.cif]

##############################################################################
#                                                                            #
# This CIF contains the data in a paper accepted for publication in          #
# Acta Crystallographica Section E. It conforms to the requirements of       #
# Notes for Authors for Acta Crystallographica Section E, and has been       #
# peer reviewed under the auspices of the IUCr Commission on Journals.       #
#                                                                            #
# Full details of the Crystallographic Information File format               #
# are given in the paper "The Crystallographic Information File (CIF):       #
# a New Standard Archive File for Crystallography" by S. R. Hall, F. H.      #
# Allen and I. D. Brown [Acta Cryst. (1991), A47, 655-685].                  #
#                                                                            #
# The current version of the core CIF dictionary is obtainable from          #
# ftp://ftp.iucr.org/pub/cif_core.dic.                                       #
#                                                                            #
# Software is freely available for graphical display of the structure(s)     #
# in this CIF. For information consult the CIF software page                 #
# http://www.iucr.org/resources/cif/software.                                #
#                                                                            #
# This file may be used for bona fide research purposes within the           #
# scientific community so long as proper attribution is given to the journal # 
# article from which it was obtained.                                        #
#                                                                            #
##############################################################################
data_global
_audit_creation_method     'PLATON <TABLE ACC> option'
_journal_date_recd_electronic     2013-06-03
_journal_date_accepted     2013-06-07
_journal_name_full     'Acta Crystallographica, Section E'
_journal_year     2013
_journal_volume     69
_journal_issue      7
_journal_page_first     o1098
_journal_page_last     o1099
_journal_paper_category     QO
_journal_paper_doi     10.1107/S1600536813015936
_journal_coeditor_code     BX2444
_publ_contact_author_name
;
Antar A. Abdelhamid
;
_publ_contact_author_address
;
Chemistry Department,
Faculty of Science,
Sohag University,
82524 Sohag,
Egypt
;
_publ_contact_author_email     'shaabankamel@yahoo.com'
_publ_contact_author_fax     ?
_publ_contact_author_phone     ?
_publ_section_title
;
2-(2,5-Dimethoxyphenyl)-4,5-diphenyl-1-(prop-2-en-1-yl)-1<i>H</i>-imidazole
;
loop_
    _publ_author_name
    _publ_author_address
    'Akkurt, Mehmet'
;
Department of Physics,
Faculty of Sciences,
Erciyes University,
38039 Kayseri,
Turkey
;
    'Mohamed, Shaaban K.'
;
Chemistry and Environmental Division,
Manchester Metropolitan University,
Manchester,
M1 5GD,
England
Chemistry Department,
Faculty of Science,
Mini University,
61519 El-Minia,
Egypt
;
    'Adel A. Marzouk'
;
Pharmaceutical Chemistry Department,
Faculty of Pharmacy,
Al Azhar University,
Egypt
Mamedaliev Institute of Petrochemical Processes,
National Academy of Sciences of Azerbaijan,
Baku,
Azerbaijan
;
    'Antar A. Abdelhamid'
;
Chemistry Department,
Faculty of Science,
Sohag University,
82524 Sohag,
Egypt
;
    'Francisco Santoyo-Gonzalez'
;
Department of  Organic Chemistry,
Faculty of Science, Institute of Biotechnology,
Granada University, Granada,
E-18071,
Spain
;
_publ_section_synopsis     .
data_I
_chemical_name_systematic
;
2-(2,5-Dimethoxyphenyl)-4,5-diphenyl-1-(prop-2-en-1-yl)-1<i>H</i>-imidazole
;
_chemical_name_common     ?
_chemical_formula_moiety     'C26 H24 N2 O2'
_chemical_formula_sum     'C26 H24 N2 O2'
_chemical_formula_structural     ?
_chemical_formula_iupac     'C26 H24 N2 O2'
_chemical_formula_weight     396.47
_chemical_melting_point     ?
_symmetry_cell_setting     triclinic
_symmetry_space_group_name_H-M     'P -1'
_symmetry_space_group_name_Hall     '-P 1'
loop_
    _symmetry_equiv_pos_site_id
    _symmetry_equiv_pos_as_xyz
    1 x,y,z
    2 -x,-y,-z
_cell_length_a     8.3117(14)
_cell_length_b     10.5217(17)
_cell_length_c     13.425(2)
_cell_angle_alpha     105.938(2)
_cell_angle_beta     101.846(2)
_cell_angle_gamma     107.772(2)
_cell_volume     1020.1(3)
_cell_formula_units_Z     2
_cell_measurement_reflns_used     2470
_cell_measurement_theta_min     2.181
_cell_measurement_theta_max     26.274
_cell_measurement_temperature     100(2)
_cell_special_details
;
;
_exptl_crystal_description     prism
_exptl_crystal_colour     colourless
_exptl_crystal_size_max     0.260
_exptl_crystal_size_mid     0.160
_exptl_crystal_size_min     0.080
_exptl_crystal_size_rad     ?
_exptl_crystal_density_diffrn     1.291
_exptl_crystal_density_meas     ?
_exptl_crystal_density_method     'Not Measured'
_exptl_crystal_F_000     420
_exptl_absorpt_coefficient_mu     0.082
_exptl_absorpt_correction_type     multi-scan
_exptl_absorpt_process_details     '(SADABS; Sheldrick, 2004)'
_exptl_absorpt_correction_T_min     0.979
_exptl_absorpt_correction_T_max     0.993
_exptl_special_details
;
;
_diffrn_ambient_temperature     100(2)
_diffrn_radiation_type     'MoK\a'
_diffrn_radiation_wavelength     0.71073
_diffrn_radiation_source     'sealed tube'
_diffrn_radiation_monochromator     'graphite'
_diffrn_measurement_device_type     'Bruker SMART APEX CCD area-detector'
_diffrn_measurement_method     'phi and omega scans'
_diffrn_detector_area_resol_mean     ?
_diffrn_reflns_number     11527
_diffrn_reflns_av_R_equivalents     0.0361
_diffrn_reflns_av_sigmaI/netI     0.0455
_diffrn_reflns_theta_min     1.66
_diffrn_reflns_theta_max     26.49
_diffrn_reflns_theta_full     26.49
_diffrn_measured_fraction_theta_max     0.993
_diffrn_measured_fraction_theta_full     0.993
_diffrn_reflns_limit_h_min     -10
_diffrn_reflns_limit_h_max     10
_diffrn_reflns_limit_k_min     -13
_diffrn_reflns_limit_k_max     13
_diffrn_reflns_limit_l_min     -16
_diffrn_reflns_limit_l_max     16
_diffrn_reflns_reduction_process
;
;
_diffrn_standards_number     ?
_diffrn_standards_interval_count     ?
_diffrn_standards_decay_%     ?
_refine_special_details
;
Refinement on <i>F</i>^2^ for ALL reflections except those flagged by the user
for potential systematic errors. Weighted <i>R</i>-factors <i>wR</i> and all
goodnesses of fit <i>S</i> are based on <i>F</i>^2^, conventional
<i>R</i>-factors <i>R</i> are based on <i>F</i>, with <i>F</i> set to zero for
negative <i>F</i>^2^. The observed criterion of <i>F</i>^2^ > \s(<i>F</i>^2^)
is used only for calculating -<i>R</i>-factor-obs <i>etc</i>. and is not
relevant to the choice of reflections for refinement. <i>R</i>-factors based
on <i>F</i>^2^ are statistically about twice as large as those based on
<i>F</i>, and <i>R</i>-factors based on ALL data will be even larger.
;
_reflns_number_total     4193
_reflns_number_gt     3184
_reflns_threshold_expression     I>2\s(I)
_refine_ls_structure_factor_coef     Fsqd
_refine_ls_matrix_type     full
_refine_ls_R_factor_all     0.0641
_refine_ls_R_factor_gt     0.0469
_refine_ls_wR_factor_gt     0.1117
_refine_ls_wR_factor_ref     0.1248
_refine_ls_goodness_of_fit_ref     1.046
_refine_ls_restrained_S_all     1.046
_refine_ls_number_reflns     4193
_refine_ls_number_parameters     273
_refine_ls_number_restraints     0
_refine_ls_number_constraints     ?
_refine_ls_hydrogen_treatment     constr
_refine_ls_weighting_scheme     calc
_refine_ls_weighting_details
         'calc w=1/[\s^2^(Fo^2^)+(0.0613P)^2^+0.1427P] where P=(Fo^2^+2Fc^2^)/3'
_atom_sites_solution_hydrogens     geom
_atom_sites_solution_primary     direct
_atom_sites_solution_secondary     difmap
_refine_ls_shift/su_max     0.000
_refine_ls_shift/su_mean     0.000
_refine_diff_density_max     0.228
_refine_diff_density_min     -0.256
_refine_ls_extinction_method     none
_refine_ls_abs_structure_details     ?
_refine_ls_abs_structure_Flack     .
loop_
    _atom_type_symbol
    _atom_type_description
    _atom_type_scat_dispersion_real
    _atom_type_scat_dispersion_imag
    _atom_type_scat_source
    C C 0.0033 0.0016 ' International Tables Vol C Tables 4.2.6.8 and 6.1.1.4'
    H H 0.0000 0.0000 ' International Tables Vol C Tables 4.2.6.8 and 6.1.1.4'
    N N 0.0061 0.0033 ' International Tables Vol C Tables 4.2.6.8 and 6.1.1.4'
    O O 0.0106 0.0060 ' International Tables Vol C Tables 4.2.6.8 and 6.1.1.4'
_computing_data_collection     'SMART (Bruker, 2001)'
_computing_cell_refinement     'SAINT (Bruker, 2001)'
_computing_data_reduction     'SAINT (Bruker, 2001)'
_computing_structure_solution     'SHELXS97 (Sheldrick, 2008)'
_computing_structure_refinement     'SHELXL97 (Sheldrick, 2008)'
_computing_molecular_graphics     'ORTEP-3 for Windows (Farrugia, 2012)'
_computing_publication_material
                                'WinGX (Farrugia, 2012) and PLATON (Spek, 2009)'
loop_
    _atom_site_type_symbol
    _atom_site_label
    _atom_site_fract_x
    _atom_site_fract_y
    _atom_site_fract_z
    _atom_site_U_iso_or_equiv
    _atom_site_thermal_displace_type
    _atom_site_calc_flag
    _atom_site_refinement_flags
    _atom_site_occupancy
    _atom_site_disorder_assembly
    _atom_site_disorder_group
    O O1 0.22127(15) 0.57663(13) -0.01565(9) 0.0294(4) Uani d . 1.000 . .
    O O2 0.51365(14) 0.51988(12) 0.37054(9) 0.0246(3) Uani d . 1.000 . .
    N N1 0.03320(16) 0.34760(14) 0.28257(10) 0.0200(4) Uani d . 1.000 . .
    N N2 0.19265(16) 0.21885(14) 0.23560(10) 0.0197(4) Uani d . 1.000 . .
    C C1 0.1675(2) 0.34409(16) 0.24524(12) 0.0187(4) Uani d . 1.000 . .
    C C2 0.0647(2) 0.13719(17) 0.26932(12) 0.0191(5) Uani d . 1.000 . .
    C C3 -0.0325(2) 0.21832(16) 0.29722(12) 0.0187(5) Uani d . 1.000 . .
    C C4 -0.1839(2) 0.18601(17) 0.34015(12) 0.0196(5) Uani d . 1.000 . .
    C C5 -0.2095(2) 0.29766(17) 0.41145(13) 0.0221(5) Uani d . 1.000 . .
    C C6 -0.3463(2) 0.26861(19) 0.45693(13) 0.0244(5) Uani d . 1.000 . .
    C C7 -0.4602(2) 0.12872(19) 0.43134(14) 0.0257(5) Uani d . 1.000 . .
    C C8 -0.4395(2) 0.01733(19) 0.35825(14) 0.0253(5) Uani d . 1.000 . .
    C C9 -0.3029(2) 0.04563(17) 0.31312(13) 0.0219(5) Uani d . 1.000 . .
    C C10 0.05668(19) -0.00280(17) 0.27544(13) 0.0194(4) Uani d . 1.000 . .
    C C11 0.0409(2) -0.11491(17) 0.18480(13) 0.0234(5) Uani d . 1.000 . .
    C C12 0.0405(2) -0.24371(18) 0.19320(14) 0.0264(5) Uani d . 1.000 . .
    C C13 0.0564(2) -0.26260(18) 0.29232(14) 0.0248(5) Uani d . 1.000 . .
    C C14 0.0700(2) -0.15270(17) 0.38256(13) 0.0228(5) Uani d . 1.000 . .
    C C15 0.0696(2) -0.02425(17) 0.37420(13) 0.0210(5) Uani d . 1.000 . .
    C C16 0.3286(2) 0.18032(18) 0.19444(13) 0.0229(5) Uani d . 1.000 . .
    C C17 0.2732(2) 0.12340(19) 0.07169(14) 0.0280(5) Uani d . 1.000 . .
    C C18 0.2775(3) 0.0033(2) 0.01278(16) 0.0392(7) Uani d . 1.000 . .
    C C19 0.2772(2) 0.45508(16) 0.21242(13) 0.0199(5) Uani d . 1.000 . .
    C C20 0.2057(2) 0.47090(17) 0.11627(13) 0.0221(5) Uani d . 1.000 . .
    C C21 0.3087(2) 0.56926(17) 0.08016(13) 0.0220(5) Uani d . 1.000 . .
    C C22 0.4852(2) 0.65115(17) 0.14076(14) 0.0238(5) Uani d . 1.000 . .
    C C23 0.5580(2) 0.63844(17) 0.23932(13) 0.0233(5) Uani d . 1.000 . .
    C C24 0.4555(2) 0.54150(16) 0.27547(13) 0.0202(5) Uani d . 1.000 . .
    C C25 0.6880(2) 0.61529(18) 0.44233(14) 0.0292(5) Uani d . 1.000 . .
    C C26 0.3278(2) 0.64720(19) -0.07022(15) 0.0303(6) Uani d . 1.000 . .
    H H5 -0.13280 0.39400 0.42890 0.0270 Uiso c R 1.000 . .
    H H6 -0.36170 0.34510 0.50580 0.0290 Uiso c R 1.000 . .
    H H7 -0.55200 0.10910 0.46370 0.0310 Uiso c R 1.000 . .
    H H8 -0.51920 -0.07860 0.33910 0.0300 Uiso c R 1.000 . .
    H H9 -0.28980 -0.03130 0.26320 0.0260 Uiso c R 1.000 . .
    H H11 0.03020 -0.10310 0.11640 0.0280 Uiso c R 1.000 . .
    H H12 0.02920 -0.31920 0.13060 0.0320 Uiso c R 1.000 . .
    H H13 0.05790 -0.35020 0.29830 0.0300 Uiso c R 1.000 . .
    H H14 0.07970 -0.16520 0.45070 0.0270 Uiso c R 1.000 . .
    H H15 0.07820 0.05010 0.43670 0.0250 Uiso c R 1.000 . .
    H H16A 0.35140 0.10690 0.22150 0.0270 Uiso c R 1.000 . .
    H H16B 0.44100 0.26590 0.22340 0.0270 Uiso c R 1.000 . .
    H H17 0.23240 0.17810 0.03450 0.0340 Uiso c R 1.000 . .
    H H18A 0.31760 -0.05390 0.04740 0.0470 Uiso c R 1.000 . .
    H H18B 0.24060 -0.02650 -0.06460 0.0470 Uiso c R 1.000 . .
    H H20 0.08470 0.41400 0.07420 0.0270 Uiso c R 1.000 . .
    H H22 0.55700 0.71610 0.11540 0.0290 Uiso c R 1.000 . .
    H H23 0.67860 0.69670 0.28170 0.0280 Uiso c R 1.000 . .
    H H25A 0.77680 0.59950 0.40780 0.0440 Uiso c R 1.000 . .
    H H25B 0.70890 0.59740 0.51080 0.0440 Uiso c R 1.000 . .
    H H25C 0.69790 0.71440 0.45760 0.0440 Uiso c R 1.000 . .
    H H26A 0.39130 0.74890 -0.02480 0.0450 Uiso c R 1.000 . .
    H H26B 0.25120 0.63740 -0.14020 0.0450 Uiso c R 1.000 . .
    H H26C 0.41400 0.60380 -0.08310 0.0450 Uiso c R 1.000 . .
loop_
    _atom_site_aniso_label
    _atom_site_aniso_U_11
    _atom_site_aniso_U_22
    _atom_site_aniso_U_33
    _atom_site_aniso_U_12
    _atom_site_aniso_U_13
    _atom_site_aniso_U_23
    O1 0.0266(6) 0.0360(7) 0.0281(7) 0.0075(5) 0.0080(5) 0.0209(6)
    O2 0.0216(6) 0.0252(6) 0.0223(6) 0.0044(5) 0.0028(5) 0.0098(5)
    N1 0.0190(7) 0.0203(7) 0.0193(7) 0.0059(6) 0.0055(6) 0.0074(6)
    N2 0.0188(7) 0.0205(7) 0.0210(7) 0.0079(6) 0.0073(6) 0.0080(6)
    C1 0.0183(7) 0.0192(8) 0.0169(8) 0.0064(6) 0.0042(6) 0.0059(7)
    C2 0.0181(8) 0.0204(8) 0.0156(8) 0.0047(7) 0.0040(6) 0.0060(7)
    C3 0.0189(8) 0.0187(8) 0.0167(8) 0.0058(6) 0.0046(6) 0.0062(6)
    C4 0.0189(8) 0.0233(9) 0.0193(8) 0.0092(7) 0.0060(6) 0.0106(7)
    C5 0.0215(8) 0.0219(9) 0.0253(9) 0.0090(7) 0.0080(7) 0.0108(7)
    C6 0.0245(8) 0.0308(9) 0.0249(9) 0.0160(8) 0.0102(7) 0.0125(8)
    C7 0.0202(8) 0.0357(10) 0.0300(9) 0.0133(8) 0.0119(7) 0.0189(8)
    C8 0.0177(8) 0.0282(9) 0.0298(9) 0.0054(7) 0.0051(7) 0.0159(8)
    C9 0.0202(8) 0.0221(9) 0.0226(9) 0.0078(7) 0.0050(7) 0.0086(7)
    C10 0.0152(7) 0.0200(8) 0.0215(8) 0.0058(6) 0.0044(6) 0.0073(7)
    C11 0.0237(8) 0.0248(9) 0.0213(9) 0.0090(7) 0.0068(7) 0.0085(7)
    C12 0.0296(9) 0.0217(9) 0.0248(9) 0.0100(7) 0.0080(7) 0.0043(7)
    C13 0.0241(8) 0.0206(9) 0.0326(10) 0.0099(7) 0.0093(7) 0.0123(8)
    C14 0.0205(8) 0.0256(9) 0.0236(9) 0.0073(7) 0.0077(7) 0.0121(7)
    C15 0.0180(8) 0.0216(9) 0.0226(8) 0.0068(7) 0.0069(7) 0.0072(7)
    C16 0.0194(8) 0.0249(9) 0.0260(9) 0.0093(7) 0.0084(7) 0.0096(7)
    C17 0.0249(9) 0.0345(10) 0.0263(9) 0.0113(8) 0.0113(7) 0.0114(8)
    C18 0.0452(12) 0.0426(12) 0.0293(10) 0.0187(10) 0.0155(9) 0.0073(9)
    C19 0.0194(8) 0.0190(8) 0.0224(8) 0.0073(7) 0.0100(7) 0.0067(7)
    C20 0.0197(8) 0.0213(8) 0.0234(9) 0.0056(7) 0.0057(7) 0.0088(7)
    C21 0.0243(8) 0.0246(9) 0.0202(8) 0.0111(7) 0.0073(7) 0.0104(7)
    C22 0.0253(8) 0.0201(8) 0.0293(9) 0.0078(7) 0.0132(7) 0.0115(7)
    C23 0.0206(8) 0.0222(9) 0.0249(9) 0.0062(7) 0.0069(7) 0.0077(7)
    C24 0.0214(8) 0.0198(8) 0.0201(8) 0.0092(7) 0.0070(7) 0.0063(7)
    C25 0.0243(9) 0.0263(9) 0.0281(9) 0.0045(8) -0.0003(7) 0.0087(8)
    C26 0.0363(10) 0.0328(10) 0.0315(10) 0.0149(8) 0.0173(8) 0.0193(8)
_geom_special_details
;
Bond distances, angles <i>etc</i>. have been calculated using the rounded
fractional coordinates. All su's are estimated from the variances of the
(full) variance-covariance matrix. The cell e.s.d.'s are taken into account in
the estimation of distances, angles and torsion angles
;
loop_
    _geom_bond_atom_site_label_1
    _geom_bond_atom_site_label_2
    _geom_bond_site_symmetry_1
    _geom_bond_site_symmetry_2
    _geom_bond_distance
    _geom_bond_publ_flag
    O1 C21 . . 1.376(2) no
    O1 C26 . . 1.427(2) no
    O2 C24 . . 1.374(2) no
    O2 C25 . . 1.430(2) no
    N1 C1 . . 1.320(2) no
    N1 C3 . . 1.387(2) no
    N2 C1 . . 1.372(2) no
    N2 C2 . . 1.388(2) no
    N2 C16 . . 1.470(2) no
    C1 C19 . . 1.479(2) no
    C2 C3 . . 1.375(2) no
    C2 C10 . . 1.480(3) no
    C3 C4 . . 1.475(2) no
    C4 C5 . . 1.400(2) no
    C4 C9 . . 1.399(3) no
    C5 C6 . . 1.391(3) no
    C6 C7 . . 1.385(3) no
    C7 C8 . . 1.388(3) no
    C8 C9 . . 1.386(3) no
    C10 C11 . . 1.393(2) no
    C10 C15 . . 1.393(2) no
    C11 C12 . . 1.390(3) no
    C12 C13 . . 1.385(3) no
    C13 C14 . . 1.383(2) no
    C14 C15 . . 1.388(3) no
    C16 C17 . . 1.505(2) no
    C17 C18 . . 1.309(3) no
    C19 C20 . . 1.382(2) no
    C19 C24 . . 1.407(2) no
    C20 C21 . . 1.394(3) no
    C21 C22 . . 1.382(2) no
    C22 C23 . . 1.397(2) no
    C23 C24 . . 1.383(2) no
    C5 H5 . . 0.9500 no
    C6 H6 . . 0.9500 no
    C7 H7 . . 0.9500 no
    C8 H8 . . 0.9500 no
    C9 H9 . . 0.9500 no
    C11 H11 . . 0.9500 no
    C12 H12 . . 0.9500 no
    C13 H13 . . 0.9500 no
    C14 H14 . . 0.9500 no
    C15 H15 . . 0.9500 no
    C16 H16A . . 0.9900 no
    C16 H16B . . 0.9900 no
    C17 H17 . . 0.9500 no
    C18 H18A . . 0.9500 no
    C18 H18B . . 0.9500 no
    C20 H20 . . 0.9500 no
    C22 H22 . . 0.9500 no
    C23 H23 . . 0.9500 no
    C25 H25A . . 0.9800 no
    C25 H25B . . 0.9800 no
    C25 H25C . . 0.9800 no
    C26 H26A . . 0.9800 no
    C26 H26B . . 0.9800 no
    C26 H26C . . 0.9800 no
loop_
    _geom_angle_atom_site_label_1
    _geom_angle_atom_site_label_2
    _geom_angle_atom_site_label_3
    _geom_angle_site_symmetry_1
    _geom_angle_site_symmetry_2
    _geom_angle_site_symmetry_3
    _geom_angle
    _geom_angle_publ_flag
    C21 O1 C26 . . . 117.36(14) no
    C24 O2 C25 . . . 116.87(14) no
    C1 N1 C3 . . . 105.42(14) no
    C1 N2 C2 . . . 107.22(14) no
    C1 N2 C16 . . . 125.18(15) no
    C2 N2 C16 . . . 127.58(15) no
    N1 C1 N2 . . . 111.60(15) no
    N1 C1 C19 . . . 126.41(16) no
    N2 C1 C19 . . . 121.96(15) no
    N2 C2 C3 . . . 105.17(15) no
    N2 C2 C10 . . . 122.53(15) no
    C3 C2 C10 . . . 132.23(16) no
    N1 C3 C2 . . . 110.59(15) no
    N1 C3 C4 . . . 120.32(15) no
    C2 C3 C4 . . . 129.08(16) no
    C3 C4 C5 . . . 119.76(16) no
    C3 C4 C9 . . . 121.91(15) no
    C5 C4 C9 . . . 118.32(16) no
    C4 C5 C6 . . . 120.51(17) no
    C5 C6 C7 . . . 120.36(16) no
    C6 C7 C8 . . . 119.68(17) no
    C7 C8 C9 . . . 120.17(18) no
    C4 C9 C8 . . . 120.90(16) no
    C2 C10 C11 . . . 121.70(15) no
    C2 C10 C15 . . . 120.15(15) no
    C11 C10 C15 . . . 118.13(16) no
    C10 C11 C12 . . . 120.84(16) no
    C11 C12 C13 . . . 120.37(16) no
    C12 C13 C14 . . . 119.31(17) no
    C13 C14 C15 . . . 120.39(16) no
    C10 C15 C14 . . . 120.96(15) no
    N2 C16 C17 . . . 112.28(14) no
    C16 C17 C18 . . . 124.22(18) no
    C1 C19 C20 . . . 119.57(15) no
    C1 C19 C24 . . . 121.05(15) no
    C20 C19 C24 . . . 119.34(16) no
    C19 C20 C21 . . . 120.92(16) no
    O1 C21 C20 . . . 115.32(15) no
    O1 C21 C22 . . . 125.10(16) no
    C20 C21 C22 . . . 119.58(16) no
    C21 C22 C23 . . . 120.05(16) no
    C22 C23 C24 . . . 120.34(16) no
    O2 C24 C19 . . . 115.12(15) no
    O2 C24 C23 . . . 125.15(15) no
    C19 C24 C23 . . . 119.74(15) no
    C4 C5 H5 . . . 120.00 no
    C6 C5 H5 . . . 120.00 no
    C5 C6 H6 . . . 120.00 no
    C7 C6 H6 . . . 120.00 no
    C6 C7 H7 . . . 120.00 no
    C8 C7 H7 . . . 120.00 no
    C7 C8 H8 . . . 120.00 no
    C9 C8 H8 . . . 120.00 no
    C4 C9 H9 . . . 120.00 no
    C8 C9 H9 . . . 120.00 no
    C10 C11 H11 . . . 120.00 no
    C12 C11 H11 . . . 120.00 no
    C11 C12 H12 . . . 120.00 no
    C13 C12 H12 . . . 120.00 no
    C12 C13 H13 . . . 120.00 no
    C14 C13 H13 . . . 120.00 no
    C13 C14 H14 . . . 120.00 no
    C15 C14 H14 . . . 120.00 no
    C10 C15 H15 . . . 120.00 no
    C14 C15 H15 . . . 120.00 no
    N2 C16 H16A . . . 109.00 no
    N2 C16 H16B . . . 109.00 no
    C17 C16 H16A . . . 109.00 no
    C17 C16 H16B . . . 109.00 no
    H16A C16 H16B . . . 108.00 no
    C16 C17 H17 . . . 118.00 no
    C18 C17 H17 . . . 118.00 no
    C17 C18 H18A . . . 120.00 no
    C17 C18 H18B . . . 120.00 no
    H18A C18 H18B . . . 120.00 no
    C19 C20 H20 . . . 120.00 no
    C21 C20 H20 . . . 120.00 no
    C21 C22 H22 . . . 120.00 no
    C23 C22 H22 . . . 120.00 no
    C22 C23 H23 . . . 120.00 no
    C24 C23 H23 . . . 120.00 no
    O2 C25 H25A . . . 109.00 no
    O2 C25 H25B . . . 109.00 no
    O2 C25 H25C . . . 109.00 no
    H25A C25 H25B . . . 109.00 no
    H25A C25 H25C . . . 109.00 no
    H25B C25 H25C . . . 109.00 no
    O1 C26 H26A . . . 109.00 no
    O1 C26 H26B . . . 109.00 no
    O1 C26 H26C . . . 109.00 no
    H26A C26 H26B . . . 109.00 no
    H26A C26 H26C . . . 109.00 no
    H26B C26 H26C . . . 109.00 no
loop_
    _geom_torsion_atom_site_label_1
    _geom_torsion_atom_site_label_2
    _geom_torsion_atom_site_label_3
    _geom_torsion_atom_site_label_4
    _geom_torsion_site_symmetry_1
    _geom_torsion_site_symmetry_2
    _geom_torsion_site_symmetry_3
    _geom_torsion_site_symmetry_4
    _geom_torsion
    _geom_torsion_publ_flag
    C26 O1 C21 C22 . . . . 15.8(2) no
    C26 O1 C21 C20 . . . . -164.74(15) no
    C25 O2 C24 C19 . . . . -173.84(15) no
    C25 O2 C24 C23 . . . . 6.6(2) no
    C1 N1 C3 C2 . . . . 0.58(17) no
    C1 N1 C3 C4 . . . . 179.16(14) no
    C3 N1 C1 N2 . . . . -0.36(17) no
    C3 N1 C1 C19 . . . . 177.32(15) no
    C16 N2 C1 C19 . . . . 0.9(2) no
    C16 N2 C2 C10 . . . . 4.5(2) no
    C2 N2 C1 C19 . . . . -177.79(14) no
    C16 N2 C2 C3 . . . . -178.34(14) no
    C1 N2 C2 C10 . . . . -176.80(14) no
    C16 N2 C1 N1 . . . . 178.73(13) no
    C2 N2 C16 C17 . . . . 97.69(19) no
    C1 N2 C16 C17 . . . . -80.8(2) no
    C2 N2 C1 N1 . . . . 0.00(17) no
    C1 N2 C2 C3 . . . . 0.34(16) no
    N1 C1 C19 C20 . . . . -72.9(2) no
    N1 C1 C19 C24 . . . . 109.5(2) no
    N2 C1 C19 C20 . . . . 104.59(19) no
    N2 C1 C19 C24 . . . . -73.1(2) no
    N2 C2 C10 C15 . . . . 121.30(18) no
    C3 C2 C10 C11 . . . . 126.7(2) no
    C3 C2 C10 C15 . . . . -55.0(3) no
    N2 C2 C10 C11 . . . . -57.0(2) no
    N2 C2 C3 C4 . . . . -178.98(15) no
    N2 C2 C3 N1 . . . . -0.57(17) no
    C10 C2 C3 N1 . . . . 176.17(16) no
    C10 C2 C3 C4 . . . . -2.3(3) no
    C2 C3 C4 C9 . . . . -30.5(3) no
    N1 C3 C4 C9 . . . . 151.19(15) no
    C2 C3 C4 C5 . . . . 148.45(17) no
    N1 C3 C4 C5 . . . . -29.8(2) no
    C3 C4 C5 C6 . . . . -176.81(15) no
    C3 C4 C9 C8 . . . . 177.09(16) no
    C9 C4 C5 C6 . . . . 2.2(2) no
    C5 C4 C9 C8 . . . . -1.9(2) no
    C4 C5 C6 C7 . . . . -0.7(3) no
    C5 C6 C7 C8 . . . . -1.3(3) no
    C6 C7 C8 C9 . . . . 1.6(3) no
    C7 C8 C9 C4 . . . . 0.0(3) no
    C2 C10 C11 C12 . . . . 177.49(17) no
    C11 C10 C15 C14 . . . . 1.2(3) no
    C2 C10 C15 C14 . . . . -177.22(16) no
    C15 C10 C11 C12 . . . . -0.9(3) no
    C10 C11 C12 C13 . . . . -0.2(3) no
    C11 C12 C13 C14 . . . . 1.0(3) no
    C12 C13 C14 C15 . . . . -0.7(3) no
    C13 C14 C15 C10 . . . . -0.4(3) no
    N2 C16 C17 C18 . . . . -129.1(2) no
    C1 C19 C24 C23 . . . . 176.09(16) no
    C20 C19 C24 O2 . . . . 178.86(15) no
    C1 C19 C24 O2 . . . . -3.5(2) no
    C24 C19 C20 C21 . . . . 1.2(3) no
    C20 C19 C24 C23 . . . . -1.6(3) no
    C1 C19 C20 C21 . . . . -176.52(16) no
    C19 C20 C21 C22 . . . . 0.6(3) no
    C19 C20 C21 O1 . . . . -178.89(16) no
    C20 C21 C22 C23 . . . . -2.0(3) no
    O1 C21 C22 C23 . . . . 177.44(16) no
    C21 C22 C23 C24 . . . . 1.6(3) no
    C22 C23 C24 C19 . . . . 0.2(3) no
    C22 C23 C24 O2 . . . . 179.71(16) no
loop_
    _geom_hbond_atom_site_label_D
    _geom_hbond_atom_site_label_H
    _geom_hbond_atom_site_label_A
    _geom_hbond_site_symmetry_A
    _geom_hbond_distance_DH
    _geom_hbond_distance_HA
    _geom_hbond_distance_DA
    _geom_hbond_angle_DHA
    _geom_hbond_publ_flag
    C20 H20 O1 2_565 0.95 2.54 3.354(2) 143 yes
    C14 H14 Cg2 2_556 0.95 2.63 3.4083(19) 139 yes
    C25 H25B Cg1 2_666 0.98 2.84 3.6337(19) 139 yes
    C26 H26C Cg4 2_665 0.98 2.95 3.908(2) 166 yes
_iucr_refine_instructions_details
;
TITL B-12 in P-1
CELL  0.71073   8.3117  10.5217  13.4250  105.938  101.846  107.772
ZERR     2.00   0.0014   0.0017   0.0022    0.002    0.002    0.002
LATT   1
SFAC  C    H    N    O
UNIT  52   48   4    4
MERG   2
OMIT    -4.00  53.00
FMAP   2
PLAN    5
SIZE     0.08   0.16   0.26
ACTA
BOND   $H
CONF
LIST   4
L.S.  13
TEMP  -173.50
WGHT    0.061300    0.142700
FVAR       0.90992
C1    1    0.167505    0.344092    0.245236    11.00000    0.01831    0.01917 =
         0.01685    0.00586    0.00417    0.00637
C2    1    0.064718    0.137192    0.269321    11.00000    0.01808    0.02042 =
         0.01560    0.00602    0.00402    0.00473
C3    1   -0.032506    0.218319    0.297224    11.00000    0.01888    0.01867 =
         0.01673    0.00623    0.00455    0.00583
C4    1   -0.183877    0.186011    0.340147    11.00000    0.01888    0.02331 =
         0.01933    0.01056    0.00598    0.00920
C5    1   -0.209464    0.297656    0.411450    11.00000    0.02146    0.02188 =
         0.02528    0.01079    0.00797    0.00898
AFIX  43
H5    2   -0.132783    0.393999    0.428910    11.00000   -1.20000
AFIX   0
C6    1   -0.346300    0.268613    0.456934    11.00000    0.02452    0.03079 =
         0.02488    0.01250    0.01020    0.01602
AFIX  43
H6    2   -0.361718    0.345128    0.505810    11.00000   -1.20000
AFIX   0
C7    1   -0.460189    0.128723    0.431338    11.00000    0.02023    0.03570 =
         0.02995    0.01889    0.01189    0.01328
AFIX  43
H7    2   -0.552025    0.109115    0.463658    11.00000   -1.20000
AFIX   0
C8    1   -0.439518    0.017329    0.358252    11.00000    0.01773    0.02823 =
         0.02981    0.01594    0.00507    0.00541
AFIX  43
H8    2   -0.519236   -0.078553    0.339114    11.00000   -1.20000
AFIX   0
C9    1   -0.302866    0.045628    0.313120    11.00000    0.02024    0.02215 =
         0.02258    0.00862    0.00497    0.00783
AFIX  43
H9    2   -0.289807   -0.031324    0.263160    11.00000   -1.20000
AFIX   0
C10   1    0.056683   -0.002801    0.275442    11.00000    0.01517    0.02003 =
         0.02153    0.00731    0.00437    0.00576
C11   1    0.040860   -0.114912    0.184802    11.00000    0.02371    0.02475 =
         0.02132    0.00849    0.00681    0.00896
AFIX  43
H11   2    0.030216   -0.103150    0.116386    11.00000   -1.20000
AFIX   0
C12   1    0.040450   -0.243711    0.193196    11.00000    0.02964    0.02171 =
         0.02480    0.00434    0.00801    0.00999
AFIX  43
H12   2    0.029184   -0.319240    0.130569    11.00000   -1.20000
AFIX   0
C13   1    0.056370   -0.262605    0.292322    11.00000    0.02407    0.02064 =
         0.03258    0.01231    0.00932    0.00992
AFIX  43
H13   2    0.057925   -0.350159    0.298278    11.00000   -1.20000
AFIX   0
C14   1    0.069982   -0.152704    0.382563    11.00000    0.02053    0.02560 =
         0.02362    0.01210    0.00773    0.00725
AFIX  43
H14   2    0.079682   -0.165217    0.450683    11.00000   -1.20000
AFIX   0
C15   1    0.069555   -0.024251    0.374198    11.00000    0.01803    0.02164 =
         0.02262    0.00719    0.00695    0.00682
AFIX  43
H15   2    0.078164    0.050138    0.436714    11.00000   -1.20000
AFIX   0
C16   1    0.328592    0.180317    0.194438    11.00000    0.01945    0.02487 =
         0.02596    0.00961    0.00842    0.00933
AFIX  23
H16A  2    0.351416    0.106895    0.221501    11.00000   -1.20000
H16B  2    0.441046    0.265874    0.223403    11.00000   -1.20000
AFIX   0
C17   1    0.273197    0.123399    0.071686    11.00000    0.02490    0.03453 =
         0.02625    0.01142    0.01129    0.01126
AFIX  43
H17   2    0.232438    0.178135    0.034547    11.00000   -1.20000
AFIX   0
C18   1    0.277547    0.003349    0.012783    11.00000    0.04518    0.04262 =
         0.02934    0.00726    0.01552    0.01870
AFIX  93
H18A  2    0.317615   -0.053918    0.047388    11.00000   -1.20000
H18B  2    0.240636   -0.026519   -0.064574    11.00000   -1.20000
AFIX   0
C19   1    0.277234    0.455083    0.212417    11.00000    0.01941    0.01904 =
         0.02242    0.00667    0.01002    0.00727
C20   1    0.205711    0.470903    0.116272    11.00000    0.01972    0.02131 =
         0.02343    0.00877    0.00571    0.00559
AFIX  43
H20   2    0.084706    0.413970    0.074213    11.00000   -1.20000
AFIX   0
C21   1    0.308700    0.569261    0.080163    11.00000    0.02432    0.02464 =
         0.02020    0.01042    0.00735    0.01110
C22   1    0.485170    0.651147    0.140757    11.00000    0.02531    0.02009 =
         0.02933    0.01150    0.01321    0.00781
AFIX  43
H22   2    0.557040    0.716146    0.115394    11.00000   -1.20000
AFIX   0
C23   1    0.558027    0.638440    0.239319    11.00000    0.02062    0.02217 =
         0.02487    0.00768    0.00689    0.00618
AFIX  43
H23   2    0.678556    0.696663    0.281694    11.00000   -1.20000
AFIX   0
C24   1    0.455502    0.541504    0.275472    11.00000    0.02139    0.01980 =
         0.02015    0.00625    0.00701    0.00919
C25   1    0.688040    0.615289    0.442329    11.00000    0.02431    0.02625 =
         0.02806    0.00867   -0.00033    0.00455
AFIX 137
H25A  2    0.776831    0.599459    0.407798    11.00000   -1.50000
H25B  2    0.708919    0.597374    0.510806    11.00000   -1.50000
H25C  2    0.697895    0.714430    0.457587    11.00000   -1.50000
AFIX   0
C26   1    0.327785    0.647196   -0.070217    11.00000    0.03627    0.03282 =
         0.03154    0.01933    0.01726    0.01489
AFIX 137
H26A  2    0.391321    0.748908   -0.024796    11.00000   -1.50000
H26B  2    0.251152    0.637385   -0.140221    11.00000   -1.50000
H26C  2    0.414046    0.603765   -0.083120    11.00000   -1.50000
AFIX   0
N1    3    0.033202    0.347597    0.282573    11.00000    0.01905    0.02030 =
         0.01934    0.00744    0.00547    0.00595
N2    3    0.192651    0.218853    0.235602    11.00000    0.01882    0.02052 =
         0.02099    0.00803    0.00733    0.00792
O1    4    0.221274    0.576633   -0.015646    11.00000    0.02661    0.03597 =
         0.02814    0.02087    0.00796    0.00754
O2    4    0.513655    0.519876    0.370543    11.00000    0.02159    0.02524 =
         0.02233    0.00982    0.00282    0.00441
HKLF 4  1.0  1.00  0.00  0.00  0.00  1.00  0.00  0.00  0.00  1.00
REM  B-12 in P-1
REM R1 =  0.0469 for   3184 Fo > 4sig(Fo)  and  0.0641 for all   4193 data
REM    273 parameters refined using      0 restraints
END
WGHT      0.0613      0.1427
REM Highest difference peak  0.228,  deepest hole -0.256,  1-sigma level  0.049
Q1    1  -0.2094  0.2402  0.3626  11.00000  0.05    0.23
Q2    1  -0.0241  0.1289  0.2386  11.00000  0.05    0.21
Q3    1  -0.1042  0.2058  0.3223  11.00000  0.05    0.21
Q4    1   0.0855 -0.0423  0.2446  11.00000  0.05    0.20
Q5    1  -0.3812  0.1958  0.4665  11.00000  0.05    0.20
;
