# Supplementary material for: 2-(2,5-Di­meth­oxy­phen­yl)-4,5-diphenyl-1-(prop-2-en-1-yl)-1H-imidazole
Source: Acta Crystallogr Sect E Struct Rep Online. 2013 Jun 15;69(Pt 7):o1098–9. doi: 10.1107/S1600536813015936 (PMC3770375; doi:10.1107/S1600536813015936)
Supplement: Supplementary file 2 [file e-69-o1098-Isup2.hkl]

# 
# h,k,l, Fc-squared, Fo-squared, sigma(Fo-squared) and status flag 
# 
data_I
_shelx_title ' B-12 in P-1' 
_shelx_refln_list_code          4 
_shelx_F_calc_maximum      112.53 
_exptl_crystal_F_000       420.00 
_reflns_d_resolution_high  0.7966 
 
loop_ 
 _symmetry_equiv_pos_as_xyz 
 'x, y, z' 
 '-x, -y, -z' 
 
_cell_length_a     8.3117 
_cell_length_b    10.5217 
_cell_length_c    13.4250 
_cell_angle_alpha 105.938 
_cell_angle_beta  101.846 
_cell_angle_gamma 107.772 
 
_shelx_F_squared_multiplier     1.000 
 
loop_ 
 _refln_index_h 
 _refln_index_k 
 _refln_index_l 
 _refln_F_squared_calc 
 _refln_F_squared_meas 
 _refln_F_squared_sigma 
 _refln_observed_status 
   1   0   0      192.09      187.97      4.79 o 
   2   0   0      112.85      132.47      2.65 o 
   3   0   0      308.52      301.50      5.17 o 
   4   0   0     2074.49     2298.75     27.58 o 
   5   0   0      148.61      159.22      6.36 o 
   6   0   0       50.60       38.84      3.41 o 
   7   0   0      179.27      189.28      7.07 o 
   8   0   0      859.98      887.89     18.20 o 
   9   0   0       31.88       23.73      4.20 o 
  -9   1   0      135.77      134.82      9.48 o 
  -8   1   0       10.37        7.36      2.21 o 
  -7   1   0       23.42       16.02      2.73 o 
  -6   1   0      834.09      900.52     18.25 o 
  -5   1   0      284.69      283.18      7.06 o 
  -4   1   0      637.80      700.75     22.12 o 
  -3   1   0       65.83       65.05      3.16 o 
  -2   1   0      164.10      152.62      3.89 o 
  -1   1   0     1657.03     1594.33     19.90 o 
   0   1   0      112.54      106.31      5.57 o 
   1   1   0     3045.78     3018.84     37.31 o 
   2   1   0      857.23      861.92     11.07 o 
   3   1   0     1938.51     2022.09     24.21 o 
   4   1   0        4.54        8.47      1.14 o 
   5   1   0       30.15       28.15      2.68 o 
   6   1   0       11.10        8.74      1.85 o 
   7   1   0       40.44       40.32      3.87 o 
   8   1   0      148.33      186.48     19.74 o 
   9   1   0        6.31        2.18      3.66 o 
  -9   2   0        5.58        6.19      2.51 o 
  -8   2   0       96.88       98.35      6.75 o 
  -7   2   0       10.49        8.31      2.14 o 
  -6   2   0      170.20      180.49      6.95 o 
  -5   2   0     1357.76     1492.63     26.18 o 
  -4   2   0      438.04      458.65     10.23 o 
  -3   2   0     1777.48     1766.40     26.30 o 
  -2   2   0      887.38      882.34     12.25 o 
  -1   2   0     1402.45     1382.14     21.64 o 
   0   2   0      117.45      116.45      2.42 o 
   1   2   0     2108.74     2096.61     26.98 o 
   2   2   0       76.05       74.24      2.73 o 
   3   2   0      142.74      141.20      4.07 o 
   4   2   0      190.26      170.54      4.99 o 
   5   2   0       88.12       81.38      5.34 o 
   6   2   0      124.40      131.53      7.62 o 
   7   2   0      210.10      209.20     11.05 o 
   8   2   0       83.78       98.00      9.64 o 
 -10   3   0       24.02       18.09      3.52 o 
  -9   3   0       32.62       38.23      4.20 o 
  -8   3   0       29.29       26.76      4.87 o 
  -7   3   0       41.28       38.26      4.19 o 
  -6   3   0       53.66       63.02      4.84 o 
  -5   3   0        0.96       -0.62      0.85 o 
  -4   3   0      101.65      104.11      2.85 o 
  -3   3   0      764.27      771.01     11.66 o 
  -2   3   0      103.38      102.85      3.50 o 
  -1   3   0        0.79        0.18      0.49 o 
   0   3   0      108.72       86.01      2.31 o 
   1   3   0        6.52        5.00      0.91 o 
   2   3   0       25.76       24.47      1.93 o 
   3   3   0       84.20       83.64      3.59 o 
   4   3   0      309.03      322.02      7.70 o 
   5   3   0        7.19        6.68      1.92 o 
   6   3   0       55.46       46.27      5.88 o 
   7   3   0       31.54       29.36     15.79 o 
   8   3   0       66.71       73.09      8.48 o 
 -10   4   0        3.95        2.33      2.78 o 
  -9   4   0        4.59        2.97      2.44 o 
  -8   4   0       30.67       32.39      4.51 o 
  -7   4   0       52.23       54.39      4.91 o 
  -6   4   0        0.43        0.29      1.22 o 
  -5   4   0      117.96      117.00      5.28 o 
  -4   4   0       57.46       55.41      3.08 o 
  -3   4   0       36.05       38.07      2.24 o 
  -2   4   0      213.30      184.17      3.97 o 
  -1   4   0       96.51       90.87      3.49 o 
   0   4   0        7.99        6.21      0.88 o 
   1   4   0      183.60      171.19      5.34 o 
   2   4   0       67.47       86.84      4.18 o 
   3   4   0      100.51       88.90      4.13 o 
   4   4   0      106.44      101.23      5.12 o 
   5   4   0        2.39        2.94      1.69 o 
   6   4   0       12.66       16.05      4.00 o 
   7   4   0       28.88       26.31      6.53 o 
 -10   5   0       40.72       51.41      7.18 o 
  -9   5   0        0.17       -0.88      2.72 o 
  -8   5   0      376.51      394.35     13.65 o 
  -7   5   0       48.98       39.11      4.18 o 
  -6   5   0       48.23       48.56      5.72 o 
  -5   5   0       64.03       59.83      4.32 o 
  -4   5   0      583.92      623.43     10.91 o 
  -3   5   0       14.99       21.05      1.76 o 
  -2   5   0      233.39      207.09      6.19 o 
  -1   5   0       29.39       19.82      2.18 o 
   0   5   0      259.02      254.84      8.13 o 
   1   5   0      581.26      615.71     10.84 o 
   2   5   0      196.47      192.39      5.46 o 
   3   5   0      310.27      313.11     11.03 o 
   4   5   0       64.56       67.65      4.40 o 
   5   5   0       52.75       39.72      7.66 o 
   6   5   0        2.16        1.75      2.77 o 
   7   5   0       96.80      100.86     13.76 o 
 -10   6   0       16.62       20.90      5.35 o 
  -9   6   0       11.23        7.49      2.83 o 
  -8   6   0      192.37      204.11      8.72 o 
  -7   6   0       34.03       31.74      5.25 o 
  -6   6   0       45.47       40.95      3.86 o 
  -5   6   0      102.60       95.55      8.78 o 
  -4   6   0       88.58      101.43      3.79 o 
  -3   6   0       43.57       50.01      4.59 o 
  -2   6   0      187.66      207.60      6.67 o 
  -1   6   0       16.69       15.11      2.10 o 
   0   6   0      380.14      366.91      9.65 o 
   1   6   0       13.98        6.54      1.58 o 
   2   6   0      143.91      148.20      5.45 o 
   3   6   0      154.90      148.77      7.94 o 
   4   6   0       70.93       67.34      6.89 o 
   5   6   0        1.23        3.78      3.97 o 
 -10   7   0        3.49        1.45      3.91 o 
  -9   7   0      101.74      107.62     10.42 o 
  -8   7   0        4.84        6.35      3.64 o 
  -7   7   0        4.70        2.08      2.15 o 
  -6   7   0      126.96      120.31      9.21 o 
  -5   7   0       61.38       50.19      7.14 o 
  -4   7   0       49.37       53.88      4.35 o 
  -3   7   0      143.32      137.45      5.78 o 
  -2   7   0       20.09       14.22      2.20 o 
  -1   7   0       26.69       21.32      2.81 o 
   0   7   0       31.86       26.10      3.11 o 
   1   7   0       35.89       36.76      5.66 o 
   2   7   0       70.32       75.40      6.09 o 
   3   7   0       40.09       46.75      6.12 o 
   4   7   0       18.18       15.10      3.90 o 
   5   7   0       24.06       29.86      7.64 o 
  -9   8   0        0.12        0.72      3.24 o 
  -8   8   0        1.78        5.03      3.20 o 
  -7   8   0       34.83       27.43      6.93 o 
  -6   8   0      233.45      246.61     11.70 o 
  -5   8   0      116.71      113.86      6.43 o 
  -4   8   0      192.59      216.29     11.24 o 
  -3   8   0      107.77       94.95      6.24 o 
  -2   8   0      218.08      217.09      8.93 o 
  -1   8   0      183.60      178.60      7.25 o 
   0   8   0      224.06      207.28     10.11 o 
   1   8   0      360.70      382.27     11.57 o 
   2   8   0      657.47      706.86     18.78 o 
   3   8   0        6.28        8.36      4.27 o 
   4   8   0        5.13        9.76      3.94 o 
  -9   9   0       99.75       94.15     10.13 o 
  -8   9   0        5.91       -0.59      2.94 o 
  -7   9   0        5.26        4.05      4.51 o 
  -6   9   0        2.82        3.05      2.71 o 
  -5   9   0       22.64       17.95      3.26 o 
  -4   9   0        0.01        1.03      1.79 o 
  -3   9   0      286.32      308.43     11.18 o 
  -2   9   0      163.38      187.26     15.71 o 
  -1   9   0      172.36      147.71      8.63 o 
   0   9   0      208.14      223.08     18.14 o 
   1   9   0        0.02        1.67      2.08 o 
   2   9   0        0.17       -1.71      3.52 o 
   3   9   0       66.10       54.27      7.21 o 
  -8  10   0       28.84       32.45      9.55 o 
  -7  10   0       64.46       64.01      8.20 o 
  -6  10   0        7.42        9.16      3.42 o 
  -5  10   0        1.53       -0.03      2.65 o 
  -4  10   0       20.61       16.59      4.23 o 
  -3  10   0       52.91       49.54      5.24 o 
  -2  10   0        3.81        4.42      2.35 o 
  -1  10   0        7.87        6.99      2.47 o 
   0  10   0      109.96      104.79      7.66 o 
   1  10   0       21.43       18.85      4.71 o 
   2  10   0       91.30       82.58     20.01 o 
  -8  11   0       53.45       62.65      8.85 o 
  -7  11   0        0.17       -2.68      3.20 o 
  -6  11   0        0.74        1.01      2.93 o 
  -5  11   0       18.26       19.22      4.71 o 
  -4  11   0       18.36        8.29      3.43 o 
  -3  11   0       34.08       29.61      6.60 o 
  -2  11   0       25.95       19.87      4.27 o 
  -1  11   0        2.47        3.78      2.62 o 
   0  11   0       44.20       42.91      6.85 o 
   1  11   0       86.49       76.15      8.93 o 
  -6  12   0        1.34        4.35      4.25 o 
  -5  12   0        0.05        1.44      3.34 o 
  -4  12   0       21.10       16.48      4.54 o 
  -3  12   0        3.02        0.66      2.78 o 
  -2  12   0        9.54        5.34      3.70 o 
  -1  12   0        1.11        5.30      4.75 o 
   1 -12   1       51.31       68.87      7.17 o 
   2 -12   1       57.32       64.81      6.68 o 
   3 -12   1        1.57        2.88      2.63 o 
   4 -12   1       35.08       35.23      5.13 o 
   5 -12   1       10.86       18.29      5.42 o 
   6 -12   1       11.39       10.74      4.25 o 
  -1 -11   1       33.87       53.99     11.37 o 
   0 -11   1       15.61       16.96      3.61 o 
   1 -11   1        2.38        2.26      2.45 o 
   2 -11   1        6.87       10.47      3.11 o 
   3 -11   1       26.67       24.17      4.23 o 
   4 -11   1       43.76       51.03      8.71 o 
   5 -11   1        7.57       10.11      3.84 o 
   6 -11   1        4.64       -2.50      3.06 o 
   7 -11   1        2.51        1.83      3.26 o 
   8 -11   1       50.40       85.47     14.86 o 
  -3 -10   1       51.71       71.58     13.32 o 
  -2 -10   1       18.35       15.81      6.96 o 
  -1 -10   1        1.62       -1.35      2.34 o 
   0 -10   1        5.26        4.92      2.59 o 
   1 -10   1        2.59        3.30      2.23 o 
   2 -10   1      224.69      231.32     12.17 o 
   3 -10   1       31.43       24.01      3.72 o 
   4 -10   1        3.54        8.14      3.69 o 
   5 -10   1      141.78      142.65     21.46 o 
   6 -10   1      139.78      158.28     12.48 o 
   7 -10   1       70.83       63.55     12.44 o 
   8 -10   1       25.74       27.86      5.93 o 
  -4  -9   1        0.18        2.37      4.61 o 
  -3  -9   1       21.66       38.00      9.31 o 
  -2  -9   1      150.56      166.08     10.78 o 
  -1  -9   1       44.70       36.56      4.44 o 
   0  -9   1       53.46       52.78      7.03 o 
   1  -9   1       49.79       43.24      9.27 o 
   2  -9   1      607.59      644.23     16.10 o 
   3  -9   1      224.50      236.32      8.85 o 
   4  -9   1       10.96        9.34      2.38 o 
   5  -9   1       19.90       15.09      3.17 o 
   6  -9   1        0.50        1.47      2.00 o 
   7  -9   1       27.33       15.56      3.98 o 
   8  -9   1       25.28       22.22      4.99 o 
   9  -9   1        5.82        5.74      4.30 o 
  -4  -8   1       34.94       20.08      6.64 o 
  -3  -8   1       90.05       84.51      6.61 o 
  -2  -8   1      389.20      398.49     12.03 o 
  -1  -8   1      175.90      200.68      7.90 o 
   0  -8   1      102.37      102.22      6.54 o 
   1  -8   1      296.98      300.12     13.02 o 
   2  -8   1      223.75      218.36      7.92 o 
   3  -8   1        2.73        1.39      1.30 o 
   4  -8   1        1.32        1.74      1.49 o 
   5  -8   1       98.86       91.95     16.66 o 
   6  -8   1      484.27      488.30     17.21 o 
   7  -8   1       48.78       40.49      6.91 o 
   8  -8   1       16.34       14.90      4.23 o 
   9  -8   1       26.26       24.00      5.56 o 
  -4  -7   1      361.18      377.40     14.76 o 
  -3  -7   1      380.98      394.26     11.73 o 
  -2  -7   1      502.58      485.68     12.87 o 
  -1  -7   1       15.56       13.13      2.27 o 
   0  -7   1      174.48      176.32      6.66 o 
   1  -7   1      472.71      502.81     12.32 o 
   2  -7   1      258.73      249.13     13.86 o 
   3  -7   1        1.00        1.25      1.18 o 
   4  -7   1      136.47      143.96      6.14 o 
   5  -7   1       18.90       15.72      3.36 o 
   6  -7   1      152.84      156.57     11.22 o 
   7  -7   1      209.14      214.58     11.02 o 
   8  -7   1       33.83       28.40      5.31 o 
   9  -7   1      122.43      116.52     11.05 o 
  -5  -6   1        0.14       -0.76      2.66 o 
  -4  -6   1       23.36       24.32      2.82 o 
  -3  -6   1       20.33       14.86      2.10 o 
  -2  -6   1        3.08        4.09      1.87 o 
  -1  -6   1       74.70       76.32      5.29 o 
   0  -6   1       13.72       12.04      1.34 o 
   1  -6   1      263.20      250.51     10.42 o 
   2  -6   1        5.27        5.88      1.42 o 
   3  -6   1      203.46      167.25      5.20 o 
   4  -6   1      208.62      209.75      5.45 o 
   5  -6   1        1.79        1.79      1.27 o 
   6  -6   1      267.02      259.13      8.64 o 
   7  -6   1       14.00       11.40      2.47 o 
   8  -6   1       14.12       13.96      3.07 o 
   9  -6   1        0.77        7.08      3.07 o 
  10  -6   1        1.01        1.04      3.30 o 
  -7  -5   1       12.13       20.35      6.82 o 
  -6  -5   1        2.55        3.67      2.77 o 
  -5  -5   1        1.83       -0.64      1.49 o 
  -4  -5   1       15.65       15.10      2.11 o 
  -3  -5   1      184.80      191.87      6.50 o 
  -2  -5   1      170.27      176.22      5.33 o 
  -1  -5   1      672.28      718.13     11.96 o 
   0  -5   1        3.08        3.12      1.19 o 
   1  -5   1      829.64      933.77     17.19 o 
   2  -5   1      943.26      978.02     14.40 o 
   3  -5   1       15.89       13.24      1.42 o 
   4  -5   1      148.57      139.03      4.94 o 
   5  -5   1        5.29        1.84      1.09 o 
   6  -5   1        0.04       -0.76      1.45 o 
   7  -5   1       17.69       23.59      5.20 o 
   8  -5   1      222.77      241.01      9.55 o 
   9  -5   1      118.81      110.32      8.25 o 
  10  -5   1      138.05      141.04      8.59 o 
  -7  -4   1       56.66       59.99     10.43 o 
  -6  -4   1        0.50        1.62      1.98 o 
  -5  -4   1        2.46        0.72      1.32 o 
  -4  -4   1       51.85       63.70      3.97 o 
  -3  -4   1       20.08       17.49      1.93 o 
  -2  -4   1       35.34       47.22      2.82 o 
  -1  -4   1       92.20      101.66      3.17 o 
   0  -4   1      601.94      657.33     10.18 o 
   1  -4   1        5.41        2.14      1.16 o 
   2  -4   1       50.60       49.72      2.12 o 
   3  -4   1       86.55       89.82      2.91 o 
   4  -4   1        1.44        0.43      0.65 o 
   5  -4   1        8.37        8.65      1.65 o 
   6  -4   1       12.55       12.50      2.30 o 
   7  -4   1      114.60      118.13      7.44 o 
   8  -4   1        0.71       -1.58      2.88 o 
   9  -4   1       35.20       31.21      5.06 o 
  10  -4   1       21.78       22.80      4.75 o 
  -8  -3   1       46.99       83.52     12.88 o 
  -7  -3   1       55.58       42.52      6.12 o 
  -6  -3   1      127.46      131.61      8.26 o 
  -5  -3   1      276.94      266.55      9.07 o 
  -4  -3   1       25.39       25.44      2.43 o 
  -3  -3   1        0.10        0.38      0.67 o 
  -2  -3   1     1104.67     1257.54     18.18 o 
  -1  -3   1       40.43       34.10      1.92 o 
   0  -3   1       88.75       72.03      2.02 o 
   1  -3   1        1.53        2.06      0.48 o 
   2  -3   1      101.69       93.59      2.59 o 
   3  -3   1        0.65        1.28      0.71 o 
   4  -3   1        2.43        1.69      0.64 o 
   5  -3   1       83.82       70.95      4.64 o 
   6  -3   1      499.06      563.55     13.71 o 
   7  -3   1       26.17       27.99      3.70 o 
   8  -3   1       21.65       20.91      3.02 o 
   9  -3   1      232.14      250.73      9.45 o 
  -8  -2   1        6.70       10.64      3.65 o 
  -7  -2   1      133.77      141.95      8.39 o 
  -6  -2   1       98.96      107.35      8.21 o 
  -5  -2   1        9.75        8.84      1.65 o 
  -4  -2   1        5.62        2.21      0.99 o 
  -3  -2   1       10.02        7.09      1.13 o 
  -2  -2   1      450.68      452.72      7.75 o 
  -1  -2   1     4921.52     4749.57     58.31 o 
   0  -2   1     2054.04     1973.78     24.80 o 
   1  -2   1      190.09      150.79      3.38 o 
   2  -2   1     3881.77     3923.04    102.25 o 
   3  -2   1       29.89       27.66      1.80 o 
   4  -2   1      189.22      177.66      4.30 o 
   5  -2   1       16.69        9.50      2.18 o 
   6  -2   1       65.23       65.43      4.29 o 
   7  -2   1       97.48      106.44      6.09 o 
   8  -2   1       69.32       78.46      5.56 o 
   9  -2   1       17.41       13.94      3.84 o 
  -9  -1   1       11.59       16.66      4.06 o 
  -8  -1   1       11.97        8.08      2.43 o 
  -7  -1   1        7.07        5.31      1.76 o 
  -6  -1   1      574.98      581.11     12.21 o 
  -5  -1   1       79.35       86.31      4.51 o 
  -4  -1   1      552.57      557.54      8.84 o 
  -3  -1   1      296.08      308.64      8.00 o 
  -2  -1   1     1748.10     1659.38     19.35 o 
  -1  -1   1      345.82      331.15      6.09 o 
   0  -1   1       47.09       46.36      1.23 o 
   1  -1   1      857.92      921.68     12.08 o 
   2  -1   1     3505.50     3609.86     44.76 o 
   3  -1   1       96.22       96.05      2.68 o 
   4  -1   1      576.24      606.33      9.16 o 
   5  -1   1       15.84       15.19      2.09 o 
   6  -1   1       68.96       70.46      4.60 o 
   7  -1   1       68.86       64.93      5.34 o 
   8  -1   1       30.89       24.00      8.72 o 
   9  -1   1       11.10        3.07      3.14 o 
  -9   0   1        0.08       -4.05      2.59 o 
  -8   0   1      156.64      166.06      8.20 o 
  -7   0   1      221.03      219.27     10.06 o 
  -6   0   1      286.43      283.90      7.76 o 
  -5   0   1      590.14      597.66     11.42 o 
  -4   0   1     2255.76     2392.45     28.35 o 
  -3   0   1     1371.27     1375.47     18.81 o 
  -2   0   1        9.26        7.85      0.77 o 
  -1   0   1     1586.16     1508.76     19.02 o 
   0   0   1      103.14       88.25      2.28 o 
   1   0   1     1342.25     1317.38     15.05 o 
   2   0   1    10054.58    10397.82    111.57 o 
   3   0   1      194.71      196.16      4.04 o 
   4   0   1      424.14      438.96      7.54 o 
   5   0   1      158.87      161.65      7.37 o 
   6   0   1      393.29      409.96     19.06 o 
   7   0   1       11.42        7.15      2.05 o 
   8   0   1        0.48        1.54      1.98 o 
   9   0   1        0.01       -0.98      2.74 o 
  -9   1   1       40.48       38.71      4.36 o 
  -8   1   1       28.73       26.37      3.43 o 
  -7   1   1       13.97       12.89      2.57 o 
  -6   1   1       71.44       74.57      4.51 o 
  -5   1   1      252.56      250.31      7.58 o 
  -4   1   1      368.04      359.94      9.87 o 
  -3   1   1     1923.91     2022.94     31.11 o 
  -2   1   1     4761.60     4816.42     59.91 o 
  -1   1   1      254.83      266.54      4.90 o 
   0   1   1     3794.76     3705.11     45.11 o 
   1   1   1      491.18      504.41     10.09 o 
   2   1   1      176.47      173.46      4.58 o 
   3   1   1       78.04       89.76      2.77 o 
   4   1   1       22.96       22.62      1.84 o 
   5   1   1      447.18      484.14     10.36 o 
   6   1   1      297.90      278.63      8.00 o 
   7   1   1       43.91       52.56      5.25 o 
   8   1   1      256.86      275.91     11.12 o 
 -10   2   1        5.49        4.71      2.73 o 
  -9   2   1       13.63        9.64      2.73 o 
  -8   2   1        1.63        0.17      1.52 o 
  -7   2   1        0.37       -1.35      1.21 o 
  -6   2   1      113.28      120.46      5.85 o 
  -5   2   1     1100.51     1162.76     21.45 o 
  -4   2   1      137.22      143.71      4.93 o 
  -3   2   1        8.85       11.02      1.39 o 
  -2   2   1     4781.98     4814.42     59.16 o 
  -1   2   1    12662.55    11833.04    164.63 o 
   0   2   1       18.32       15.05      1.05 o 
   1   2   1      224.25      227.27      5.12 o 
   2   2   1      676.14      742.25     11.67 o 
   3   2   1      507.90      534.19      9.75 o 
   4   2   1       79.17       79.12      4.07 o 
   5   2   1       68.97       68.23      4.91 o 
   6   2   1        8.71        9.11      3.95 o 
   7   2   1       39.44       33.60      5.98 o 
   8   2   1       41.25       24.87      5.24 o 
 -10   3   1      102.44      115.49      7.87 o 
  -9   3   1      125.53      131.72      7.70 o 
  -8   3   1      223.61      218.60      8.99 o 
  -7   3   1       65.11       60.15      5.10 o 
  -6   3   1      263.02      257.73      8.34 o 
  -5   3   1        0.97        2.87      1.13 o 
  -4   3   1        0.09        0.13      0.73 o 
  -3   3   1       31.53       32.69      1.93 o 
  -2   3   1     5096.16     5084.70     62.80 o 
  -1   3   1     7117.36     7051.12     85.94 o 
   0   3   1       26.10       22.32      1.46 o 
   1   3   1      380.79      383.18      7.00 o 
   2   3   1       17.99       12.56      1.46 o 
   3   3   1     1178.16     1324.69     20.07 o 
   4   3   1       45.77       50.13      3.48 o 
   5   3   1       19.07       14.92      3.29 o 
   6   3   1       47.42       53.94      6.54 o 
   7   3   1        0.57        4.17      4.64 o 
 -10   4   1       21.96       18.62      3.76 o 
  -9   4   1       97.01       87.83      7.35 o 
  -8   4   1      128.92      119.91      7.87 o 
  -7   4   1        5.30        4.66      1.96 o 
  -6   4   1       21.11       17.82      2.57 o 
  -5   4   1      181.56      163.42      5.90 o 
  -4   4   1      138.24      143.08      4.02 o 
  -3   4   1      212.78      216.27      7.16 o 
  -2   4   1      451.40      434.20     14.17 o 
  -1   4   1      971.10      991.67     14.28 o 
   0   4   1       18.28       12.80      1.27 o 
   1   4   1       20.53       21.08      2.09 o 
   2   4   1       27.85       23.10      2.08 o 
   3   4   1       53.70       46.65      3.24 o 
   4   4   1       19.10       19.06      2.32 o 
   5   4   1        4.07        0.61      4.84 o 
   6   4   1        3.41        3.14      2.54 o 
   7   4   1        1.18       -1.18      3.00 o 
 -10   5   1       34.16       36.60      5.75 o 
  -9   5   1        7.97        2.11      3.87 o 
  -8   5   1       67.14       62.83      6.25 o 
  -7   5   1       59.61       57.65      5.07 o 
  -6   5   1      119.56      127.14      7.67 o 
  -5   5   1      263.53      269.91      9.36 o 
  -4   5   1      195.48      176.33      5.75 o 
  -3   5   1        4.89        5.95      1.01 o 
  -2   5   1        7.69        8.69      1.55 o 
  -1   5   1        0.32       -0.04      0.42 o 
   0   5   1      291.61      263.90      5.81 o 
   1   5   1        2.64        3.79      1.17 o 
   2   5   1      110.55      102.37      4.23 o 
   3   5   1        1.78        1.66      1.13 o 
   4   5   1       11.87        5.18      2.96 o 
   5   5   1       29.55       29.58      5.06 o 
   6   5   1        7.12        4.00      3.04 o 
 -10   6   1        1.92        1.15      2.86 o 
  -9   6   1        1.82        0.52      2.51 o 
  -8   6   1      223.63      213.19      9.48 o 
  -7   6   1        3.81        0.26      1.60 o 
  -6   6   1        0.06        1.91      1.45 o 
  -5   6   1      165.47      158.31      5.97 o 
  -4   6   1       47.32       48.13      3.92 o 
  -3   6   1      273.20      269.39     13.22 o 
  -2   6   1        3.69        2.88      1.16 o 
  -1   6   1      398.94      359.07     13.05 o 
   0   6   1      358.99      347.36     20.44 o 
   1   6   1       20.03       18.21      2.86 o 
   2   6   1      391.44      414.68     11.28 o 
   3   6   1        7.51        7.30      2.78 o 
   4   6   1      125.04      140.43     15.86 o 
   5   6   1       17.89       15.51      6.41 o 
   6   6   1       64.32       75.42     12.07 o 
 -10   7   1       14.50       10.28      5.59 o 
  -9   7   1      132.95      129.85     11.31 o 
  -8   7   1      261.14      284.77     14.17 o 
  -7   7   1       63.35       47.03      6.08 o 
  -6   7   1        8.13        4.15      2.48 o 
  -5   7   1       63.31       62.65      4.80 o 
  -4   7   1      802.32      858.11     18.25 o 
  -3   7   1        0.76        0.75      1.18 o 
  -2   7   1       16.08       12.58      2.12 o 
  -1   7   1        2.28        2.14      1.68 o 
   0   7   1      176.54      177.67      6.94 o 
   1   7   1      320.89      342.72     10.26 o 
   2   7   1        1.93       -0.04      1.92 o 
   3   7   1      117.92      143.75     10.73 o 
   4   7   1      114.80      112.64      9.88 o 
   5   7   1      179.32      206.87     19.76 o 
  -9   8   1      148.05      172.56     13.59 o 
  -8   8   1        5.99        5.24      3.96 o 
  -7   8   1       84.77       90.20      9.04 o 
  -6   8   1      235.38      237.68     11.63 o 
  -5   8   1      531.10      536.92     14.04 o 
  -4   8   1      300.04      294.34     11.19 o 
  -3   8   1      426.64      459.34     15.35 o 
  -2   8   1        8.53        4.74      1.98 o 
  -1   8   1      836.97      880.90     19.37 o 
   0   8   1        0.20       -0.79      1.41 o 
   1   8   1      327.98      363.74     14.18 o 
   2   8   1      468.98      475.19     17.47 o 
   3   8   1       55.60       41.26      6.24 o 
   4   8   1      101.30      148.25     12.52 o 
  -9   9   1       33.69       23.20      5.63 o 
  -8   9   1        1.75       -1.83      2.79 o 
  -7   9   1        8.04       10.19      3.85 o 
  -6   9   1        6.03        8.57      4.98 o 
  -5   9   1        6.60        5.91      2.84 o 
  -4   9   1       41.30       39.75      4.42 o 
  -3   9   1       10.06       14.46      3.59 o 
  -2   9   1       17.90       14.58      2.78 o 
  -1   9   1      194.86      185.83      8.13 o 
   0   9   1      327.49      361.01     18.67 o 
   1   9   1      247.46      301.71     13.93 o 
   2   9   1        1.65        3.36      2.97 o 
   3   9   1        1.33        5.96      3.77 o 
  -8  10   1        4.51       15.13      5.25 o 
  -7  10   1       51.41       45.44      7.02 o 
  -6  10   1      192.66      201.08     13.84 o 
  -5  10   1       25.27       30.30      4.27 o 
  -4  10   1       15.75       16.02      3.30 o 
  -3  10   1       88.00      103.44      9.47 o 
  -2  10   1      192.39      185.58     10.57 o 
  -1  10   1        4.93        5.24      2.54 o 
   0  10   1       68.58       68.06     22.07 o 
   1  10   1      145.53      142.63     13.83 o 
   2  10   1        4.88        7.14      4.53 o 
  -7  11   1       77.52       64.96      8.30 o 
  -6  11   1        0.20        3.64      3.79 o 
  -5  11   1        2.89       -0.26      2.56 o 
  -4  11   1       16.07       14.59      3.60 o 
  -3  11   1        2.14       -1.46      2.31 o 
  -2  11   1        0.26        0.34      2.46 o 
  -1  11   1       50.99       72.80      8.79 o 
   0  11   1        0.10        4.70      3.66 o 
  -6  12   1        1.07        4.34      3.98 o 
  -5  12   1        2.59       -1.72      3.42 o 
  -4  12   1      114.95      128.37     15.01 o 
  -3  12   1       36.88       49.65      7.12 o 
  -2  12   1        1.94       -5.57      2.84 o 
   3 -13   2       12.20       23.75      4.81 o 
   4 -13   2        1.06        6.91      4.49 o 
   0 -12   2        8.03       13.24      4.76 o 
   1 -12   2        9.04        5.08      3.20 o 
   2 -12   2        7.79       11.45      3.13 o 
   3 -12   2       19.01       23.34      4.44 o 
   4 -12   2        4.30        5.42      3.69 o 
   5 -12   2       39.90       38.64      6.70 o 
   6 -12   2        1.10       -0.06      7.64 o 
   7 -12   2        1.78        1.24      3.85 o 
  -2 -11   2        1.77       -0.25      4.65 o 
  -1 -11   2       16.43       15.78      9.78 o 
   0 -11   2        0.87        0.99      2.52 o 
   1 -11   2       24.52       21.70      3.94 o 
   2 -11   2       39.15       39.91      5.08 o 
   3 -11   2       39.49       44.92      5.34 o 
   4 -11   2       53.54       62.98      6.21 o 
   5 -11   2        2.32       -0.53      4.45 o 
   6 -11   2       34.71       32.85      6.24 o 
   7 -11   2        6.47        7.03      4.21 o 
   8 -11   2      109.76      115.83     11.57 o 
  -3 -10   2        1.07        2.84      5.02 o 
  -2 -10   2       10.96       10.17      4.46 o 
  -1 -10   2      120.46      109.68      7.74 o 
   0 -10   2        0.11        0.62      2.04 o 
   1 -10   2        4.08        2.69      1.97 o 
   2 -10   2      261.78      263.13     15.23 o 
   3 -10   2       12.57        8.93      2.62 o 
   4 -10   2       73.59       76.85     12.23 o 
   5 -10   2        1.37       -1.41      2.01 o 
   6 -10   2      225.49      257.90     21.63 o 
   7 -10   2        0.10        0.10      3.11 o 
   8 -10   2       43.61       39.27      6.83 o 
  -4  -9   2        0.71        0.79      4.75 o 
  -3  -9   2       28.81       25.86      5.19 o 
  -2  -9   2       82.79       74.77      8.01 o 
  -1  -9   2       36.32       34.56      5.10 o 
   0  -9   2        8.52        3.70      2.01 o 
   1  -9   2        0.00       -1.27      1.33 o 
   2  -9   2      332.39      316.44     10.31 o 
   3  -9   2      195.55      212.18      8.36 o 
   4  -9   2        0.70        3.92      2.48 o 
   5  -9   2      236.96      210.49     10.69 o 
   6  -9   2        3.82        2.16      3.26 o 
   7  -9   2       15.77        8.57      3.49 o 
   8  -9   2       53.63       34.04     16.62 o 
   9  -9   2       23.28       21.16      5.22 o 
  -4  -8   2       23.72       23.37      7.73 o 
  -3  -8   2      165.45      153.12     13.53 o 
  -2  -8   2       35.09       30.52      4.41 o 
  -1  -8   2      113.62      104.16      6.66 o 
   0  -8   2       34.15       25.72      3.26 o 
   1  -8   2      106.19      112.85      9.03 o 
   2  -8   2       22.30       20.52      2.85 o 
   3  -8   2        4.01        4.42      1.67 o 
   4  -8   2        2.82        1.33      1.88 o 
   5  -8   2      498.83      533.78     17.55 o 
   6  -8   2       22.58       16.89      5.96 o 
   7  -8   2      101.76       84.92      8.31 o 
   8  -8   2      147.39      131.75     19.04 o 
   9  -8   2      273.92      325.96     15.84 o 
  -4  -7   2      258.00      318.58     13.42 o 
  -3  -7   2      154.95      164.04      9.57 o 
  -2  -7   2       29.30       31.70      4.75 o 
  -1  -7   2       85.16       86.17      5.58 o 
   0  -7   2      891.09      930.31     18.81 o 
   1  -7   2       66.21       71.06      4.82 o 
   2  -7   2       86.63       81.30     12.69 o 
   3  -7   2        7.13        5.20      1.62 o 
   4  -7   2        6.01        5.80      1.71 o 
   5  -7   2       83.69       70.14      6.86 o 
   6  -7   2       87.76       85.03      7.80 o 
   7  -7   2       40.40       45.32      6.01 o 
   8  -7   2       81.21       99.98     11.01 o 
   9  -7   2        4.19       -2.44      2.84 o 
  -6  -6   2       26.57       22.91      6.83 o 
  -5  -6   2        4.79        6.87      2.42 o 
  -4  -6   2     1038.80     1083.38     25.39 o 
  -3  -6   2       77.96       71.31      5.13 o 
  -2  -6   2        9.45        9.27      1.57 o 
  -1  -6   2        0.00       -0.33      0.87 o 
   0  -6   2      574.25      653.30     11.07 o 
   1  -6   2      163.69      170.02      5.82 o 
   2  -6   2        0.24        0.56      0.55 o 
   3  -6   2      216.68      210.48      6.03 o 
   4  -6   2     1086.29     1221.06     18.83 o 
   5  -6   2        0.08       -0.40      0.94 o 
   6  -6   2        0.06        0.03      1.27 o 
   7  -6   2        8.52        7.19      2.33 o 
   8  -6   2       31.36       24.74      4.05 o 
   9  -6   2        0.00       -2.30      2.16 o 
  -7  -5   2      131.24      132.01     15.50 o 
  -6  -5   2       59.69       57.00      9.62 o 
  -5  -5   2      259.56      237.66      7.42 o 
  -4  -5   2       56.00       46.04      3.58 o 
  -3  -5   2     1655.91     1766.57     26.14 o 
  -2  -5   2        1.87        1.28      0.85 o 
  -1  -5   2       12.34       15.33      1.65 o 
   0  -5   2        1.24        0.17      0.62 o 
   1  -5   2        4.65        3.69      0.95 o 
   2  -5   2      770.39      814.20     12.61 o 
   3  -5   2       63.39       69.87      3.64 o 
   4  -5   2      580.77      583.12     13.71 o 
   5  -5   2      433.82      453.03     11.26 o 
   6  -5   2        1.66        1.40      1.30 o 
   7  -5   2       44.92       39.82      4.31 o 
   8  -5   2       43.01       48.61      5.26 o 
   9  -5   2        1.29        4.45      2.33 o 
  -8  -4   2        6.80        2.76      5.10 o 
  -7  -4   2       81.34      101.35     28.86 o 
  -6  -4   2       41.34       37.92      4.23 o 
  -5  -4   2        8.75        8.40      1.81 o 
  -4  -4   2      676.64      699.43     13.07 o 
  -3  -4   2      271.42      263.46      6.49 o 
  -2  -4   2        1.23        0.59      0.64 o 
  -1  -4   2       55.10       57.42      2.44 o 
   0  -4   2     1940.04     1939.78     25.66 o 
   1  -4   2      263.71      245.02      6.53 o 
   2  -4   2       15.13       10.79      1.34 o 
   3  -4   2       77.36       75.18      6.78 o 
   4  -4   2       25.13       17.75      1.68 o 
   5  -4   2       85.42       78.23      8.33 o 
   6  -4   2       30.64       29.31      3.41 o 
   7  -4   2        2.17        3.53      1.83 o 
   8  -4   2       20.01       20.89      3.07 o 
   9  -4   2       52.65       46.95      5.98 o 
  -8  -3   2       11.14       14.22      6.08 o 
  -7  -3   2      200.73      224.89     11.28 o 
  -6  -3   2        6.82        3.37      1.89 o 
  -5  -3   2       99.66      106.77      5.86 o 
  -4  -3   2        9.89       12.92      1.77 o 
  -3  -3   2      143.92      149.94      4.36 o 
  -2  -3   2      528.21      536.25      9.12 o 
  -1  -3   2      273.68      252.85      5.16 o 
   0  -3   2      842.14      799.50     12.73 o 
   1  -3   2      249.64      241.18      4.55 o 
   2  -3   2     2254.91     2295.09     34.41 o 
   3  -3   2        1.30        2.17      0.64 o 
   4  -3   2       10.92        7.58      1.31 o 
   5  -3   2      124.85      125.06      5.26 o 
   6  -3   2       10.63        8.52      2.48 o 
   7  -3   2        7.12        8.46      2.12 o 
   8  -3   2        0.18       -0.22      1.86 o 
   9  -3   2        1.06        1.37      3.28 o 
  -9  -2   2       56.34       37.84      9.28 o 
  -8  -2   2       37.36       47.88      6.85 o 
  -7  -2   2       67.43       63.91      5.11 o 
  -6  -2   2      259.20      279.86      7.83 o 
  -5  -2   2       13.11       11.31      1.48 o 
  -4  -2   2       66.96       68.39      3.00 o 
  -3  -2   2       10.54        8.49      1.02 o 
  -2  -2   2      563.49      527.18      8.56 o 
  -1  -2   2      147.42      122.63      2.78 o 
   0  -2   2      299.05      277.95      4.99 o 
   1  -2   2     4689.22     4867.82     59.55 o 
   2  -2   2      387.49      445.12      7.28 o 
   3  -2   2       71.24       63.71      3.28 o 
   4  -2   2       26.75       20.79      1.98 o 
   5  -2   2       50.33       43.12      3.25 o 
   6  -2   2      307.88      290.97      8.08 o 
   7  -2   2        2.97        4.53      1.66 o 
   8  -2   2       59.84       67.02      6.19 o 
   9  -2   2        0.27       -4.61      2.30 o 
  -9  -1   2        1.70        2.40      5.59 o 
  -8  -1   2       10.92       11.19      2.56 o 
  -7  -1   2      321.94      327.99      9.12 o 
  -6  -1   2      159.43      168.25      7.75 o 
  -5  -1   2      560.47      588.93     11.32 o 
  -4  -1   2      601.29      642.42     10.51 o 
  -3  -1   2       83.10       79.67      2.37 o 
  -2  -1   2     1768.33     1689.45     19.49 o 
  -1  -1   2        1.80        1.26      0.75 o 
   0  -1   2      897.08      874.02     17.44 o 
   1  -1   2     3891.40     3926.79     53.12 o 
   2  -1   2      625.12      622.78      8.44 o 
   3  -1   2       10.43       10.99      1.14 o 
   4  -1   2      360.85      393.96      6.99 o 
   5  -1   2        6.27        3.77      1.21 o 
   6  -1   2       39.28       34.55      4.19 o 
   7  -1   2       41.97       36.70      6.11 o 
   8  -1   2       70.78       82.95      7.08 o 
   9  -1   2        5.57        7.94      3.15 o 
  -9   0   2      148.01      141.82      8.09 o 
  -8   0   2      201.39      195.70     13.12 o 
  -7   0   2      215.12      198.09      6.77 o 
  -6   0   2      142.55      143.60      5.24 o 
  -5   0   2       48.25       55.18      3.46 o 
  -4   0   2      505.44      584.35      9.78 o 
  -3   0   2      804.99      827.13     12.18 o 
  -2   0   2     9801.41     9735.11    117.49 o 
  -1   0   2       66.52       49.09      1.38 o 
   0   0   2     3515.09     3436.88     41.91 o 
   1   0   2    12099.10    11735.26    125.09 o 
   2   0   2     1379.48     1452.85     17.56 o 
   3   0   2      480.08      523.21      8.14 o 
   4   0   2       46.59       40.99      2.41 o 
   5   0   2       53.14       58.73      3.86 o 
   6   0   2       35.44       28.00      2.97 o 
   7   0   2      220.23      213.71      9.45 o 
   8   0   2      173.00      175.18     24.86 o 
  -9   1   2       27.83       18.57      3.21 o 
  -8   1   2      499.04      529.80     14.55 o 
  -7   1   2      105.28      111.36      6.39 o 
  -6   1   2        9.83        5.84      1.69 o 
  -5   1   2      403.26      429.09     11.42 o 
  -4   1   2      772.01      782.08     12.63 o 
  -3   1   2      845.96      838.44     12.26 o 
  -2   1   2      760.02      725.30     10.38 o 
  -1   1   2     4041.16     3919.63     50.83 o 
   0   1   2       14.68       19.98      2.11 o 
   1   1   2      371.22      339.16      5.72 o 
   2   1   2     1591.76     1734.06     23.41 o 
   3   1   2      491.65      546.11      8.69 o 
   4   1   2       39.17       35.26      2.35 o 
   5   1   2        0.26        2.18      1.18 o 
   6   1   2       61.78       77.99     10.55 o 
   7   1   2      143.99      104.24     15.35 o 
   8   1   2       25.50       20.54      5.71 o 
 -10   2   2       23.55       21.61      4.01 o 
  -9   2   2        0.62        0.67      2.09 o 
  -8   2   2       10.21       12.44      3.71 o 
  -7   2   2        6.10        6.07      2.15 o 
  -6   2   2        1.66        1.45      1.26 o 
  -5   2   2      804.71      947.86     31.06 o 
  -4   2   2        8.39        6.29      0.84 o 
  -3   2   2      423.54      448.21      9.11 o 
  -2   2   2      505.01      493.18     12.82 o 
  -1   2   2     3580.59     3641.49     45.25 o 
   0   2   2     1057.35     1029.11     14.25 o 
   1   2   2        0.31        0.06      0.54 o 
   2   2   2       14.68       14.67      1.42 o 
   3   2   2       40.44       34.78      2.49 o 
   4   2   2      117.02      123.73      5.01 o 
   5   2   2       31.53       20.99      3.88 o 
   6   2   2      141.26      128.28     21.73 o 
   7   2   2        0.54       -0.12      3.56 o 
   8   2   2      137.55      174.32     29.70 o 
 -10   3   2        8.79        5.79      2.77 o 
  -9   3   2        4.22        5.57      2.72 o 
  -8   3   2       69.86       66.40      5.79 o 
  -7   3   2       34.38       27.01      3.43 o 
  -6   3   2       59.16       50.19      8.32 o 
  -5   3   2      812.37      898.37     21.55 o 
  -4   3   2      444.11      507.47      8.92 o 
  -3   3   2      177.55      174.25      4.18 o 
  -2   3   2     1221.53     1274.46     17.79 o 
  -1   3   2      857.78      866.43     12.62 o 
   0   3   2       97.53       94.89      3.20 o 
   1   3   2       28.26       29.69      2.02 o 
   2   3   2       40.16       47.44      2.79 o 
   3   3   2      157.68      162.86      4.97 o 
   4   3   2        8.76        9.74      2.01 o 
   5   3   2       28.33       23.39     11.66 o 
   6   3   2      131.58      127.74     13.21 o 
   7   3   2       31.52       29.10      5.68 o 
 -10   4   2       17.50       16.76      4.25 o 
  -9   4   2       13.12       19.40      3.77 o 
  -8   4   2        2.95        6.68      2.31 o 
  -7   4   2       45.76       46.48      4.44 o 
  -6   4   2       27.55       21.70      2.80 o 
  -5   4   2       14.95       11.98      1.46 o 
  -4   4   2       17.92       13.98      1.63 o 
  -3   4   2      602.93      550.54      9.49 o 
  -2   4   2        3.24        1.22      0.69 o 
  -1   4   2       34.25       26.58      1.73 o 
   0   4   2       63.57       65.60      2.70 o 
   1   4   2      541.40      586.54     10.36 o 
   2   4   2       30.41       24.29      2.17 o 
   3   4   2       10.15       10.49      2.26 o 
   4   4   2        0.11       -2.32      1.16 o 
   5   4   2        1.01        1.28      2.27 o 
   6   4   2        0.36        2.65      3.25 o 
   7   4   2        0.08        2.68      3.59 o 
 -10   5   2       35.38       31.71      5.13 o 
  -9   5   2        5.39        5.01      3.52 o 
  -8   5   2       60.17       63.71      5.84 o 
  -7   5   2      874.66      909.25     24.85 o 
  -6   5   2      104.88      105.85      6.23 o 
  -5   5   2      105.03      109.76      4.16 o 
  -4   5   2        3.88        5.11      1.10 o 
  -3   5   2     3996.17     4295.67     55.07 o 
  -2   5   2      564.74      531.99      9.26 o 
  -1   5   2        0.00       -0.66      0.55 o 
   0   5   2       39.40       36.66      2.47 o 
   1   5   2        4.10        3.79      1.17 o 
   2   5   2      183.29      176.50      6.17 o 
   3   5   2        0.02        0.45      1.45 o 
   4   5   2       94.43       80.60      6.10 o 
   5   5   2       94.76       88.10      8.46 o 
   6   5   2        0.41        2.16      3.61 o 
 -10   6   2        6.27        8.73      4.13 o 
  -9   6   2       76.50       88.33      7.27 o 
  -8   6   2        5.82        7.04      2.57 o 
  -7   6   2       16.61       16.45      2.82 o 
  -6   6   2      126.45      121.26      9.03 o 
  -5   6   2       31.43       26.37      3.00 o 
  -4   6   2        3.64        2.58      1.44 o 
  -3   6   2      345.56      340.78     15.65 o 
  -2   6   2        0.09       -0.83      0.73 o 
  -1   6   2        2.02        1.48      1.12 o 
   0   6   2       37.56       40.68      3.69 o 
   1   6   2       20.55       16.61      2.39 o 
   2   6   2       69.41       68.88      8.51 o 
   3   6   2        9.25       12.40      3.40 o 
   4   6   2      153.18      162.94     11.92 o 
   5   6   2        0.11        1.67      4.47 o 
 -10   7   2      102.80      102.99     10.91 o 
  -9   7   2        8.87        4.01      2.97 o 
  -8   7   2      100.47       96.32      9.40 o 
  -7   7   2       73.57       70.26      8.98 o 
  -6   7   2       14.62        9.33      3.05 o 
  -5   7   2       34.91       26.29      3.22 o 
  -4   7   2      112.21      128.20      6.92 o 
  -3   7   2      198.78      192.00      7.29 o 
  -2   7   2     1195.34     1246.87     44.78 o 
  -1   7   2       32.17       34.00      3.80 o 
   0   7   2      114.54       99.89      6.23 o 
   1   7   2        6.66        3.54      2.32 o 
   2   7   2        7.79        8.54      3.05 o 
   3   7   2        3.05        2.99      2.86 o 
   4   7   2      188.16      186.01     13.40 o 
   5   7   2      104.47      113.40     15.45 o 
  -9   8   2      179.17      166.48     13.03 o 
  -8   8   2      133.84      159.52     12.47 o 
  -7   8   2      182.46      193.83     17.02 o 
  -6   8   2       35.00       33.40      7.69 o 
  -5   8   2       12.63       15.54      2.78 o 
  -4   8   2       50.05       45.95      4.63 o 
  -3   8   2       29.47       29.90      3.84 o 
  -2   8   2      734.47      767.14     17.70 o 
  -1   8   2      644.40      663.64     16.18 o 
   0   8   2        0.24       -0.31      1.81 o 
   1   8   2      492.18      531.35     18.70 o 
   2   8   2      307.41      324.48     29.25 o 
   3   8   2       16.96       11.08      6.50 o 
   4   8   2       10.87       10.32      5.97 o 
  -9   9   2       57.79       51.35     13.41 o 
  -8   9   2      108.02      118.52     16.34 o 
  -7   9   2       66.46       55.46      7.28 o 
  -6   9   2        1.14        1.75      2.46 o 
  -5   9   2       17.82       22.22      3.67 o 
  -4   9   2        0.58       -0.23      2.35 o 
  -3   9   2        4.67        1.77      2.43 o 
  -2   9   2        8.62        5.47      2.34 o 
  -1   9   2      124.11      127.77      8.25 o 
   0   9   2      305.92      328.25     28.05 o 
   1   9   2      119.06      129.86     13.18 o 
   2   9   2        2.37        0.08      3.24 o 
   3   9   2       12.28       11.48      4.10 o 
  -8  10   2       14.37       16.52      4.96 o 
  -7  10   2       64.49       64.84     12.73 o 
  -6  10   2       22.78       18.42      4.77 o 
  -5  10   2       15.74       18.76      3.82 o 
  -4  10   2      333.35      371.58     12.73 o 
  -3  10   2       37.14       40.44      7.03 o 
  -2  10   2       12.93       10.95      3.12 o 
  -1  10   2       11.14        4.32      3.30 o 
   0  10   2      313.12      330.54     15.55 o 
   1  10   2       13.86       15.48      5.04 o 
  -7  11   2        0.65        3.04      3.75 o 
  -6  11   2        0.22       -4.88      2.44 o 
  -5  11   2        6.85        8.01      3.40 o 
  -4  11   2       32.29       32.13      4.87 o 
  -3  11   2        4.43        7.09      3.24 o 
  -2  11   2       17.26       14.55      4.36 o 
  -1  11   2      150.52      163.96     13.52 o 
   0  11   2       50.01       60.97     15.93 o 
  -5  12   2        0.44       -2.17      3.96 o 
  -4  12   2        1.02       -2.71      3.00 o 
  -3  12   2        5.73        8.30      4.48 o 
   3 -13   3        2.25        2.42      3.08 o 
   4 -13   3        0.01        2.69      3.19 o 
   0 -12   3       33.41       27.08      6.05 o 
   1 -12   3        5.33        2.54      3.48 o 
   2 -12   3        8.72       12.12      4.62 o 
   3 -12   3        0.84       -0.04      2.49 o 
   4 -12   3       59.70       54.77      6.88 o 
   5 -12   3        0.72       -3.19      2.77 o 
   6 -12   3        0.53       -1.55      3.12 o 
   7 -12   3       22.13       22.82      5.89 o 
  -2 -11   3        8.95       21.59      5.77 o 
  -1 -11   3        2.13        3.34      7.53 o 
   0 -11   3        4.31        3.15      5.68 o 
   1 -11   3       54.39       57.29      5.95 o 
   2 -11   3        3.21        1.63      2.21 o 
   3 -11   3      116.90      122.20      8.50 o 
   4 -11   3      236.30      234.37     13.33 o 
   5 -11   3       44.44       44.79     12.26 o 
   6 -11   3       19.22       28.46      5.70 o 
   7 -11   3        8.42        8.63      9.15 o 
   8 -11   3        1.85       -2.22      2.63 o 
  -3 -10   3        7.21       13.24      4.47 o 
  -2 -10   3        0.07       -1.26      2.57 o 
  -1 -10   3      145.37      136.54     11.14 o 
   0 -10   3       10.86        7.98      2.67 o 
   1 -10   3       88.47       75.42      6.15 o 
   2 -10   3        1.62        1.64      1.97 o 
   3 -10   3       90.72      100.29      7.52 o 
   4 -10   3       45.20       29.61      3.98 o 
   5 -10   3       28.33       28.88      5.01 o 
   6 -10   3        0.02       -3.03      2.46 o 
   7 -10   3       43.31       33.71      6.21 o 
   8 -10   3       66.03       72.45     21.69 o 
  -4  -9   3        7.05       14.41      6.97 o 
  -3  -9   3       30.01       34.48      5.96 o 
  -2  -9   3       97.00      134.55     17.52 o 
  -1  -9   3      186.10      187.30      9.30 o 
   0  -9   3        5.70        8.52      2.32 o 
   1  -9   3       51.98       52.71      5.96 o 
   2  -9   3       37.19       29.19      5.08 o 
   3  -9   3      179.39      166.23      7.23 o 
   4  -9   3      143.29      140.11      8.28 o 
   5  -9   3       29.07       22.24      4.32 o 
   6  -9   3       72.85       71.55      7.84 o 
   7  -9   3      269.92      294.30     13.93 o 
   8  -9   3        9.18       10.89      3.88 o 
   9  -9   3      347.89      379.69     44.03 o 
  -4  -8   3        7.94        6.96      3.41 o 
  -3  -8   3       42.50       47.72      6.96 o 
  -2  -8   3       14.35        8.17      2.88 o 
  -1  -8   3        8.32        8.24      2.22 o 
   0  -8   3        9.15        7.52      2.17 o 
   1  -8   3        0.16        0.17      1.19 o 
   2  -8   3        1.54        1.36      1.39 o 
   3  -8   3        1.60        1.75      1.46 o 
   4  -8   3      190.40      188.85      7.36 o 
   5  -8   3       35.63       39.71      5.33 o 
   6  -8   3       23.55       24.05      4.36 o 
   7  -8   3       43.83       47.57     11.48 o 
   8  -8   3       66.03       62.35      8.03 o 
   9  -8   3       33.63       36.05      6.46 o 
  -5  -7   3        3.55        4.68      4.37 o 
  -4  -7   3       55.94       59.70      6.75 o 
  -3  -7   3      290.41      270.48     20.38 o 
  -2  -7   3       56.41       49.70      4.23 o 
  -1  -7   3      204.53      184.78      7.82 o 
   0  -7   3        4.23        7.26      1.85 o 
   1  -7   3      458.42      474.81     14.92 o 
   2  -7   3      288.41      274.69     10.84 o 
   3  -7   3       39.10       40.36      3.59 o 
   4  -7   3      163.42      161.68      6.31 o 
   5  -7   3      461.37      497.98     23.34 o 
   6  -7   3       96.21      101.15      8.39 o 
   7  -7   3      187.20      197.92     10.63 o 
   8  -7   3      154.87      161.76     12.08 o 
   9  -7   3      222.98      282.95     21.10 o 
  -7  -6   3       30.88       27.10      8.61 o 
  -6  -6   3       20.35       23.59      4.93 o 
  -5  -6   3       35.76       38.56      4.31 o 
  -4  -6   3        4.86        7.21      3.33 o 
  -3  -6   3      168.27      156.24      5.32 o 
  -2  -6   3      231.10      245.08      6.42 o 
  -1  -6   3       52.81       54.08      3.08 o 
   0  -6   3       37.54       29.45      2.11 o 
   1  -6   3       34.15       29.21      1.96 o 
   2  -6   3      466.79      459.59      8.58 o 
   3  -6   3       28.58       30.67      3.77 o 
   4  -6   3      126.42      125.76      4.55 o 
   5  -6   3      203.98      208.40      7.28 o 
   6  -6   3      138.35      140.33      7.10 o 
   7  -6   3        8.96        7.87      2.31 o 
   8  -6   3        5.48        3.61      2.45 o 
   9  -6   3       26.79       27.20      5.38 o 
  -7  -5   3       19.75       14.13      4.19 o 
  -6  -5   3       27.42       17.65      6.83 o 
  -5  -5   3      920.38      967.32     20.58 o 
  -4  -5   3        1.83        1.83      1.18 o 
  -3  -5   3       61.45       73.61      4.01 o 
  -2  -5   3      135.49      129.93      4.13 o 
  -1  -5   3     1998.44     2250.82     30.49 o 
   0  -5   3      870.67      981.36     14.79 o 
   1  -5   3      907.53     1007.69     15.00 o 
   2  -5   3       80.55      101.63      5.12 o 
   3  -5   3      118.46      126.82      3.92 o 
   4  -5   3        1.88        1.74      0.82 o 
   5  -5   3       21.17       23.54      2.89 o 
   6  -5   3       28.79       29.46      3.91 o 
   7  -5   3      231.90      244.09      9.18 o 
   8  -5   3       48.98       49.10      5.30 o 
   9  -5   3       54.57       55.81      6.30 o 
  -8  -4   3       11.61        4.56      4.42 o 
  -7  -4   3        3.09        2.63      2.54 o 
  -6  -4   3        9.32        8.83      3.04 o 
  -5  -4   3      536.53      557.54     11.69 o 
  -4  -4   3      339.63      332.68      7.92 o 
  -3  -4   3      158.84      156.30      5.81 o 
  -2  -4   3       50.07       49.42      2.74 o 
  -1  -4   3     1589.32     1696.95     26.49 o 
   0  -4   3     2200.89     2320.34     30.32 o 
   1  -4   3       12.44       16.65      2.11 o 
   2  -4   3       88.27       76.09      2.69 o 
   3  -4   3       24.39       23.93      2.28 o 
   4  -4   3        9.66        8.79      1.65 o 
   5  -4   3       66.61       67.84      4.74 o 
   6  -4   3       75.12       64.96      5.08 o 
   7  -4   3        4.92        0.94      2.15 o 
   8  -4   3      118.26      118.24      7.14 o 
   9  -4   3        0.00       -0.15      2.70 o 
  -8  -3   3      175.69      181.75     12.98 o 
  -7  -3   3       24.01       22.87      5.82 o 
  -6  -3   3      573.52      637.98     15.42 o 
  -5  -3   3      225.88      228.59      6.45 o 
  -4  -3   3       64.27       69.69      3.76 o 
  -3  -3   3        6.84        6.78      1.14 o 
  -2  -3   3     1024.01     1037.44     19.11 o 
  -1  -3   3       21.76       19.40      1.70 o 
   0  -3   3       65.09       58.10      3.13 o 
   1  -3   3        1.12        1.35      0.53 o 
   2  -3   3      426.14      460.06      9.12 o 
   3  -3   3       60.35       58.58      2.71 o 
   4  -3   3      198.58      206.07      5.18 o 
   5  -3   3       61.34       67.51      4.72 o 
   6  -3   3       44.80       49.34      4.84 o 
   7  -3   3      184.91      198.23      7.53 o 
   8  -3   3       31.17       30.79      4.51 o 
   9  -3   3       78.76       76.30      7.37 o 
  -9  -2   3      114.07      134.63     11.72 o 
  -8  -2   3        1.56        5.45      3.15 o 
  -7  -2   3      326.55      332.62     13.85 o 
  -6  -2   3      367.38      371.63      9.09 o 
  -5  -2   3     1217.98     1265.70     17.50 o 
  -4  -2   3      651.59      601.58      9.42 o 
  -3  -2   3        4.93        4.31      1.08 o 
  -2  -2   3       74.67       70.81      3.29 o 
  -1  -2   3      221.79      188.05      3.55 o 
   0  -2   3     1798.48     1773.34     22.87 o 
   1  -2   3     5637.38     6038.22     73.91 o 
   2  -2   3       36.32       31.12      2.26 o 
   3  -2   3        0.40       -0.19      0.50 o 
   4  -2   3      148.86      160.68      4.06 o 
   5  -2   3        0.00        0.03      0.94 o 
   6  -2   3        0.64        0.15      1.19 o 
   7  -2   3        0.61        3.80      2.23 o 
   8  -2   3       40.61       39.91      5.46 o 
   9  -2   3       20.78       17.92      4.33 o 
  -9  -1   3        9.09        7.41      7.41 o 
  -8  -1   3        8.65       15.80      4.11 o 
  -7  -1   3       56.32       60.32      4.51 o 
  -6  -1   3      335.72      343.58      8.53 o 
  -5  -1   3       82.55       79.73      3.84 o 
  -4  -1   3        8.65        5.75      0.94 o 
  -3  -1   3      122.03      122.96      3.18 o 
  -2  -1   3      465.86      439.82      7.10 o 
  -1  -1   3      462.29      415.75      8.02 o 
   0  -1   3      582.03      567.30      7.22 o 
   1  -1   3     5299.02     5664.98     61.51 o 
   2  -1   3      468.43      490.40      8.56 o 
   3  -1   3      654.28      682.79     10.01 o 
   4  -1   3       30.04       26.66      1.98 o 
   5  -1   3       12.35       10.00      1.73 o 
   6  -1   3       61.58       56.38      5.19 o 
   7  -1   3       16.22       13.00      3.13 o 
   8  -1   3       36.08       36.46      5.05 o 
   9  -1   3       49.10       50.99      9.63 o 
  -9   0   3       66.95       64.48      7.93 o 
  -8   0   3        6.94        6.49      2.10 o 
  -7   0   3      456.06      469.39     15.03 o 
  -6   0   3      448.63      499.78     12.84 o 
  -5   0   3       14.39       11.82      1.96 o 
  -4   0   3      536.62      581.49      9.85 o 
  -3   0   3      611.79      627.13      9.90 o 
  -2   0   3        8.90        7.00      0.91 o 
  -1   0   3      640.69      608.40      8.78 o 
   0   0   3     1651.65     1626.73     20.92 o 
   1   0   3     2946.72     3065.09     44.38 o 
   2   0   3      106.67      120.66      2.89 o 
   3   0   3        3.02        1.62      0.66 o 
   4   0   3       18.81       16.53      1.63 o 
   5   0   3        4.38        6.17      1.39 o 
   6   0   3        0.23       -2.10      1.31 o 
   7   0   3      158.69      191.39     11.85 o 
   8   0   3       67.12       72.40      6.95 o 
 -10   1   3        2.93        0.95      4.04 o 
  -9   1   3        5.44        4.57      2.32 o 
  -8   1   3       29.24       23.60      3.21 o 
  -7   1   3        3.42        1.85      1.93 o 
  -6   1   3       40.16       40.10      3.82 o 
  -5   1   3       57.76       56.79      4.72 o 
  -4   1   3      190.01      195.24      4.55 o 
  -3   1   3      140.38      131.10      3.38 o 
  -2   1   3      419.45      391.11      6.59 o 
  -1   1   3      590.76      571.11      8.57 o 
   0   1   3      840.11      816.28     11.55 o 
   1   1   3      738.34      750.26     11.02 o 
   2   1   3       46.71       51.97      2.28 o 
   3   1   3      125.80      121.01      3.76 o 
   4   1   3      192.28      196.33      5.64 o 
   5   1   3      112.45      110.40     23.14 o 
   6   1   3       22.42       12.62      3.47 o 
   7   1   3       58.36       59.90     21.32 o 
   8   1   3      160.92      154.38     12.78 o 
 -10   2   3        0.68       -5.52      3.47 o 
  -9   2   3        8.72        6.13      2.37 o 
  -8   2   3      129.56      129.54      8.16 o 
  -7   2   3      207.59      205.81     12.37 o 
  -6   2   3       64.75       61.05      6.01 o 
  -5   2   3      134.12      153.64      5.62 o 
  -4   2   3       14.42       18.64      2.11 o 
  -3   2   3      467.34      455.29      7.95 o 
  -2   2   3      608.07      647.80     10.07 o 
  -1   2   3      227.15      220.14      4.49 o 
   0   2   3     1405.56     1396.46     19.07 o 
   1   2   3     1841.35     1916.43     25.74 o 
   2   2   3        0.86       -0.28      0.50 o 
   3   2   3      163.31      161.26      4.69 o 
   4   2   3       19.52       16.29      2.55 o 
   5   2   3        0.01        2.37      2.05 o 
   6   2   3      213.36      211.42     24.02 o 
   7   2   3       99.65      112.83     13.93 o 
 -10   3   3       66.85       69.48      6.09 o 
  -9   3   3        3.22       -2.46      3.46 o 
  -8   3   3      105.94      108.50     11.75 o 
  -7   3   3       10.63        8.51      2.20 o 
  -6   3   3      203.37      223.01      7.65 o 
  -5   3   3       45.65       57.43      4.34 o 
  -4   3   3      323.02      300.87      6.36 o 
  -3   3   3     5237.67     5630.51     70.31 o 
  -2   3   3      365.75      353.28      6.67 o 
  -1   3   3       78.16       64.93      2.71 o 
   0   3   3      172.36      192.37      4.51 o 
   1   3   3     1713.10     1879.19     29.56 o 
   2   3   3       75.96       85.91      3.39 o 
   3   3   3      284.05      299.39      8.93 o 
   4   3   3        9.29        9.58      2.29 o 
   5   3   3      154.84      138.02     10.18 o 
   6   3   3        8.89       -1.79      5.22 o 
   7   3   3        0.09        2.37      3.77 o 
 -10   4   3        1.31        4.16      2.70 o 
  -9   4   3       11.65       12.00      3.26 o 
  -8   4   3        3.13        1.67      1.96 o 
  -7   4   3      239.54      214.70      8.23 o 
  -6   4   3      129.81      131.48      6.05 o 
  -5   4   3      231.24      212.74      5.48 o 
  -4   4   3      195.72      173.94      4.75 o 
  -3   4   3      853.18      879.80     15.07 o 
  -2   4   3     1535.31     1709.58     23.78 o 
  -1   4   3       31.11       33.37      2.53 o 
   0   4   3       22.97       23.40      1.90 o 
   1   4   3      475.76      463.90      8.99 o 
   2   4   3      164.89      163.16      6.19 o 
   3   4   3        3.53        3.61      1.44 o 
   4   4   3        2.02        3.74      1.88 o 
   5   4   3        5.84        4.91      2.80 o 
   6   4   3       47.11       33.78      6.20 o 
 -10   5   3        5.50        3.53      3.55 o 
  -9   5   3       24.02       20.77      3.80 o 
  -8   5   3       62.06       69.52      6.00 o 
  -7   5   3      129.60      145.72      7.46 o 
  -6   5   3       70.09       72.41      5.16 o 
  -5   5   3       87.38       89.26      3.86 o 
  -4   5   3      145.19      138.44      4.33 o 
  -3   5   3      193.58      168.44      4.65 o 
  -2   5   3      412.74      386.18      7.69 o 
  -1   5   3      446.80      446.34     10.80 o 
   0   5   3       85.79       76.61      4.04 o 
   1   5   3       28.50       28.98      2.51 o 
   2   5   3       48.42       54.75      4.55 o 
   3   5   3       18.38       17.02      2.82 o 
   4   5   3       23.17       20.67      3.43 o 
   5   5   3       43.14       50.21      6.72 o 
   6   5   3        8.37       12.58      6.36 o 
 -10   6   3       36.27       39.07      6.96 o 
  -9   6   3        3.22        8.57      5.31 o 
  -8   6   3      206.07      196.00     10.92 o 
  -7   6   3      380.69      368.42     14.52 o 
  -6   6   3       60.65       67.49      6.83 o 
  -5   6   3      165.77      163.80      6.42 o 
  -4   6   3       11.96       11.95      2.14 o 
  -3   6   3       38.62       50.90      5.22 o 
  -2   6   3       21.32       13.64      2.85 o 
  -1   6   3        3.06        3.85      1.83 o 
   0   6   3      585.85      559.20     13.30 o 
   1   6   3      234.73      232.71     10.79 o 
   2   6   3        1.05        2.38      2.36 o 
   3   6   3       19.08       13.65      5.11 o 
   4   6   3      106.83      109.46      9.88 o 
   5   6   3        4.45        0.62      5.12 o 
 -10   7   3       33.28       30.07     11.20 o 
  -9   7   3      109.95      114.97     10.77 o 
  -8   7   3        5.09        6.91      3.47 o 
  -7   7   3      118.74      113.29     18.42 o 
  -6   7   3      171.30      183.74     10.69 o 
  -5   7   3      619.03      626.48     15.44 o 
  -4   7   3       38.50       26.72      3.81 o 
  -3   7   3      106.93      119.84      7.08 o 
  -2   7   3       16.22       17.08      4.23 o 
  -1   7   3       11.60        9.49      2.14 o 
   0   7   3      229.40      226.80     23.65 o 
   1   7   3       97.91       87.27      8.28 o 
   2   7   3        2.83        2.38      2.32 o 
   3   7   3       53.59       43.11      6.30 o 
   4   7   3        2.33        1.92      3.41 o 
  -9   8   3        7.20        5.22      8.87 o 
  -8   8   3       18.36       20.88      4.94 o 
  -7   8   3      113.78      103.52     21.66 o 
  -6   8   3      274.21      295.20     13.34 o 
  -5   8   3      554.28      570.50     15.05 o 
  -4   8   3      567.01      602.39     23.96 o 
  -3   8   3       27.31       22.46      3.36 o 
  -2   8   3        0.54        0.41      1.75 o 
  -1   8   3       55.54       68.25      7.42 o 
   0   8   3       33.95       32.60      5.48 o 
   1   8   3        1.50        0.87      2.97 o 
   2   8   3       16.48       12.36      5.16 o 
   3   8   3      232.43      240.03     13.21 o 
  -9   9   3        8.84       16.03      7.27 o 
  -8   9   3        2.40        2.54      3.24 o 
  -7   9   3       12.95       14.93      4.62 o 
  -6   9   3        0.13        2.00      2.87 o 
  -5   9   3       32.51       25.79      4.16 o 
  -4   9   3        5.90        5.76      2.52 o 
  -3   9   3       23.10       21.93      3.70 o 
  -2   9   3       32.85       28.84      4.17 o 
  -1   9   3       48.87       47.94      9.26 o 
   0   9   3        1.91        0.53      2.84 o 
   1   9   3       35.60       30.49      6.13 o 
   2   9   3       15.27       12.55      4.92 o 
  -8  10   3       17.56       20.87      5.95 o 
  -7  10   3        0.19        0.65      3.40 o 
  -6  10   3        1.70        0.97      3.31 o 
  -5  10   3       44.01       41.18      5.29 o 
  -4  10   3       44.61       46.63      5.46 o 
  -3  10   3       19.41       10.91      3.17 o 
  -2  10   3        0.08       -1.36      2.61 o 
  -1  10   3       19.78       14.65      6.03 o 
   0  10   3       54.90       65.20      8.68 o 
   1  10   3        2.70        8.40      4.10 o 
  -7  11   3       48.48       45.69      7.77 o 
  -6  11   3        5.29       -0.27      3.18 o 
  -5  11   3        0.94        2.03      2.67 o 
  -4  11   3      123.11      141.53      9.82 o 
  -3  11   3       10.47       11.37      4.61 o 
  -2  11   3       54.18       59.46      8.56 o 
  -1  11   3        6.15        3.35      4.06 o 
   2 -13   4        0.00       -2.32      3.92 o 
   3 -13   4        4.05        5.76      4.20 o 
   4 -13   4       72.05       76.42      7.48 o 
  -1 -12   4        0.01        2.34      3.41 o 
   0 -12   4        0.81        0.70      3.45 o 
   1 -12   4       50.87       50.58      7.55 o 
   2 -12   4       50.07       47.89      7.42 o 
   3 -12   4       34.94       34.71      5.05 o 
   4 -12   4      104.60      125.41     11.34 o 
   5 -12   4      123.19      106.70     15.57 o 
   6 -12   4       54.91       49.33      7.80 o 
  -2 -11   4       13.80        7.49      3.93 o 
  -1 -11   4       11.50        5.46      3.26 o 
   0 -11   4       16.90       17.40      5.18 o 
   1 -11   4        2.21        0.23      4.08 o 
   2 -11   4        3.09        1.23      2.32 o 
   3 -11   4       17.93       13.35      3.85 o 
   4 -11   4       33.74       34.22      4.61 o 
   5 -11   4      173.20      165.96     12.40 o 
   6 -11   4       37.34       28.32      6.00 o 
   7 -11   4        2.26        6.51      3.66 o 
  -3 -10   4        2.80        4.67      3.88 o 
  -2 -10   4        1.00        4.42      3.12 o 
  -1 -10   4       34.34       34.04      5.56 o 
   0 -10   4        4.76        4.57      2.86 o 
   1 -10   4       25.71       12.92      3.60 o 
   2 -10   4       49.48       40.55      4.69 o 
   3 -10   4      667.16      673.70     19.92 o 
   4 -10   4        2.03        2.47      2.06 o 
   5 -10   4        1.16        2.72      2.41 o 
   6 -10   4        1.41        1.21      2.68 o 
   7 -10   4        2.97        1.59      3.01 o 
   8 -10   4        0.60        0.97      3.27 o 
  -4  -9   4        0.70        2.56      3.30 o 
  -3  -9   4       21.14        9.38      9.96 o 
  -2  -9   4       59.42       65.95      7.56 o 
  -1  -9   4       26.38       20.50      4.23 o 
   0  -9   4      420.08      405.68     18.61 o 
   1  -9   4      158.47      141.62     12.45 o 
   2  -9   4        0.01        1.43      1.62 o 
   3  -9   4      219.88      216.48      8.25 o 
   4  -9   4      158.25      178.88      7.60 o 
   5  -9   4      100.06       89.48     16.88 o 
   6  -9   4       95.15       98.02      9.30 o 
   7  -9   4        1.38        1.91      2.95 o 
   8  -9   4       16.36       23.87      5.44 o 
  -5  -8   4       40.39       56.18      7.51 o 
  -4  -8   4       11.81       11.25      3.80 o 
  -3  -8   4      104.25       95.61      8.62 o 
  -2  -8   4       87.97       83.09     18.82 o 
  -1  -8   4      192.57      167.35      7.25 o 
   0  -8   4       16.16       17.90      3.72 o 
   1  -8   4      162.15      164.76      7.80 o 
   2  -8   4       44.11       41.50      5.13 o 
   3  -8   4       68.48       73.10      6.19 o 
   4  -8   4       23.33       24.06      3.10 o 
   5  -8   4       26.66       21.31      4.04 o 
   6  -8   4       12.73       10.97      3.44 o 
   7  -8   4        1.04       -0.36      2.17 o 
   8  -8   4      103.99       99.98      9.75 o 
   9  -8   4       33.33       40.93     16.68 o 
  -6  -7   4        0.10        3.06      5.12 o 
  -5  -7   4       16.89       14.77      3.91 o 
  -4  -7   4        1.53        2.43      4.14 o 
  -3  -7   4       52.18       46.15      9.72 o 
  -2  -7   4       29.43       28.61      4.41 o 
  -1  -7   4        6.23        3.87      1.48 o 
   0  -7   4       43.69       39.27      3.53 o 
   1  -7   4      263.19      250.43      9.92 o 
   2  -7   4       62.13       61.57      4.44 o 
   3  -7   4       82.13       75.53      4.99 o 
   4  -7   4        8.21        4.64      1.80 o 
   5  -7   4       37.77       30.28      3.45 o 
   6  -7   4       25.13       24.16      3.26 o 
   7  -7   4      361.93      389.15     12.56 o 
   8  -7   4      195.92      220.47     10.96 o 
   9  -7   4        9.75        8.79      3.46 o 
  -7  -6   4        8.69        5.71      3.86 o 
  -6  -6   4      177.99      228.97     13.05 o 
  -5  -6   4       16.81       13.52      2.89 o 
  -4  -6   4      129.73      120.92     15.16 o 
  -3  -6   4      205.83      203.36      7.35 o 
  -2  -6   4      110.59      108.15      5.22 o 
  -1  -6   4      576.26      622.70     11.12 o 
   0  -6   4      131.60      145.42      4.20 o 
   1  -6   4      247.29      243.67      7.10 o 
   2  -6   4      308.03      311.37      6.81 o 
   3  -6   4      351.91      339.85      7.53 o 
   4  -6   4      259.90      282.22      8.47 o 
   5  -6   4      306.61      309.22      9.93 o 
   6  -6   4       13.44       13.36      2.57 o 
   7  -6   4      709.65      779.29     18.66 o 
   8  -6   4      313.24      318.09     12.38 o 
   9  -6   4       15.48       18.01      4.50 o 
  -7  -5   4        8.70        7.94      3.69 o 
  -6  -5   4       12.40        6.08      2.97 o 
  -5  -5   4      245.07      246.07     13.03 o 
  -4  -5   4      229.03      245.84      8.65 o 
  -3  -5   4        0.03        0.21      0.82 o 
  -2  -5   4        0.03        0.13      0.70 o 
  -1  -5   4        1.19        2.23      0.78 o 
   0  -5   4       16.91       19.05      1.81 o 
   1  -5   4       10.55        8.61      1.17 o 
   2  -5   4      250.18      241.31      5.62 o 
   3  -5   4     1366.20     1499.81     21.89 o 
   4  -5   4       97.91       99.98      4.25 o 
   5  -5   4        1.90        2.06      1.31 o 
   6  -5   4        0.23       -0.46      1.45 o 
   7  -5   4      110.40      112.54      7.40 o 
   8  -5   4       26.87       25.92      4.28 o 
   9  -5   4        0.53       -0.74      2.82 o 
  -8  -4   4        0.83       -1.12      2.95 o 
  -7  -4   4        6.18        0.24      2.72 o 
  -6  -4   4      119.68      106.21      8.78 o 
  -5  -4   4     1239.49     1289.52     24.75 o 
  -4  -4   4      207.46      203.84      7.20 o 
  -3  -4   4      614.41      569.93     10.42 o 
  -2  -4   4      133.92      136.92      3.87 o 
  -1  -4   4      679.02      767.05     11.97 o 
   0  -4   4        2.80        2.69      0.71 o 
   1  -4   4        0.02        0.10      0.55 o 
   2  -4   4      190.01      196.16      4.79 o 
   3  -4   4      945.38     1032.18     16.00 o 
   4  -4   4      165.80      159.85      4.71 o 
   5  -4   4        0.03       -0.36      1.00 o 
   6  -4   4       12.68       13.94      3.16 o 
   7  -4   4      219.61      233.19      7.96 o 
   8  -4   4        2.91        3.72      2.62 o 
   9  -4   4        3.81        2.09      2.92 o 
  -8  -3   4       32.42       29.39      5.39 o 
  -7  -3   4        6.95        6.35      2.91 o 
  -6  -3   4      568.01      590.38     18.69 o 
  -5  -3   4        2.89        3.42      1.35 o 
  -4  -3   4      136.63      128.57      5.78 o 
  -3  -3   4      145.20      165.39      4.41 o 
  -2  -3   4       52.90       56.58      2.34 o 
  -1  -3   4      764.22      785.34     11.64 o 
   0  -3   4     1454.55     1406.25     29.35 o 
   1  -3   4       50.50       48.67      2.35 o 
   2  -3   4     2157.24     2376.14     31.43 o 
   3  -3   4      707.83      730.22     12.04 o 
   4  -3   4      182.86      200.22      6.06 o 
   5  -3   4        2.60        1.92      1.09 o 
   6  -3   4      187.97      191.14      6.62 o 
   7  -3   4       86.61       92.85     10.08 o 
   8  -3   4        3.62        2.77      2.49 o 
   9  -3   4        6.25        3.34      2.90 o 
  -9  -2   4       14.27       13.55      4.84 o 
  -8  -2   4      156.47      160.37     12.08 o 
  -7  -2   4      282.11      277.29     22.20 o 
  -6  -2   4      430.83      431.82      9.89 o 
  -5  -2   4       58.86       66.12      3.53 o 
  -4  -2   4       61.19       51.71      3.49 o 
  -3  -2   4      171.67      183.58      3.77 o 
  -2  -2   4     1315.50     1336.53     18.34 o 
  -1  -2   4      412.66      406.59      8.37 o 
   0  -2   4      400.69      385.94      5.59 o 
   1  -2   4     1272.72     1315.02     16.01 o 
   2  -2   4      369.23      371.78      6.23 o 
   3  -2   4       19.14       23.25      1.72 o 
   4  -2   4       29.14       25.79      2.90 o 
   5  -2   4       15.25       16.01      3.94 o 
   6  -2   4       51.18       48.24      5.21 o 
   7  -2   4        5.60        2.37      2.22 o 
   8  -2   4       39.43       34.51      4.90 o 
  -9  -1   4        1.37        1.38      3.98 o 
  -8  -1   4       18.44       17.32      4.46 o 
  -7  -1   4      538.62      513.51     52.13 o 
  -6  -1   4       37.96       35.82      3.03 o 
  -5  -1   4       49.60       46.22      2.62 o 
  -4  -1   4      412.55      431.15      7.13 o 
  -3  -1   4        1.27        1.28      0.58 o 
  -2  -1   4       19.75       16.33      1.15 o 
  -1  -1   4      298.98      270.74      4.79 o 
   0  -1   4      147.48      136.83      4.11 o 
   1  -1   4     3167.34     3297.27     37.01 o 
   2  -1   4      416.85      428.71      6.84 o 
   3  -1   4      486.39      482.27      7.97 o 
   4  -1   4      207.52      226.18      5.26 o 
   5  -1   4       35.95       31.35      3.59 o 
   6  -1   4       83.64       61.75      5.51 o 
   7  -1   4      177.52      203.20     12.57 o 
   8  -1   4       26.87       28.74      4.82 o 
  -9   0   4        0.00        0.13      3.04 o 
  -8   0   4       99.51       93.35     11.56 o 
  -7   0   4       23.95       25.52      2.94 o 
  -6   0   4       91.52       94.28      7.72 o 
  -5   0   4      388.86      384.39      7.89 o 
  -4   0   4        6.20        6.72      1.03 o 
  -3   0   4      717.05      802.91     12.28 o 
  -2   0   4      640.66      597.44     12.05 o 
  -1   0   4      430.10      435.59      8.51 o 
   0   0   4      544.89      526.92      8.15 o 
   1   0   4      410.56      419.97      9.84 o 
   2   0   4      178.62      167.25      4.47 o 
   3   0   4      166.49      176.99      4.24 o 
   4   0   4        3.86        3.56      1.17 o 
   5   0   4       10.09        4.65      1.83 o 
   6   0   4        4.36        3.59      1.93 o 
   7   0   4       62.70       59.87      6.13 o 
   8   0   4        1.01        0.43      3.43 o 
 -10   1   4       27.83       20.92      5.79 o 
  -9   1   4        0.28        1.25      2.76 o 
  -8   1   4       36.98       31.81      3.64 o 
  -7   1   4      161.39      160.81      7.44 o 
  -6   1   4      127.89      126.81      8.80 o 
  -5   1   4       21.36       17.40      1.61 o 
  -4   1   4      379.18      437.02     10.30 o 
  -3   1   4      317.10      309.36      6.11 o 
  -2   1   4        0.02        0.16      0.43 o 
  -1   1   4      320.97      297.03      5.50 o 
   0   1   4      447.93      445.89      7.28 o 
   1   1   4     1550.25     1698.33     27.48 o 
   2   1   4      611.14      634.33     10.42 o 
   3   1   4       98.02      101.16      8.39 o 
   4   1   4       31.66       30.36      7.81 o 
   5   1   4      146.93      142.33      9.99 o 
   6   1   4       41.40       23.01      5.55 o 
   7   1   4       74.03       58.24     11.61 o 
 -10   2   4        8.14       11.34      8.13 o 
  -9   2   4       21.62       18.97      4.67 o 
  -8   2   4        2.08        2.58      2.04 o 
  -7   2   4       80.66       76.23      7.91 o 
  -6   2   4      202.12      184.98      6.86 o 
  -5   2   4        1.20        0.71      0.72 o 
  -4   2   4        0.86        0.41      0.64 o 
  -3   2   4      341.52      362.15      7.01 o 
  -2   2   4       78.66       92.27      3.51 o 
  -1   2   4      244.19      242.15      5.06 o 
   0   2   4      438.42      455.08      7.85 o 
   1   2   4      386.15      379.70      6.95 o 
   2   2   4      444.87      459.01      8.50 o 
   3   2   4       10.91       14.27      2.20 o 
   4   2   4       12.03        9.71      2.45 o 
   5   2   4       39.46       43.20      7.45 o 
   6   2   4       71.45       56.56      7.31 o 
   7   2   4        1.85        0.30      2.97 o 
 -10   3   4        0.26        0.47      3.48 o 
  -9   3   4       24.32       17.60      3.61 o 
  -8   3   4      230.83      235.48     10.02 o 
  -7   3   4      294.69      307.53      9.97 o 
  -6   3   4      314.90      337.62     12.13 o 
  -5   3   4       29.48       27.19      2.18 o 
  -4   3   4     1783.28     1901.62     26.59 o 
  -3   3   4      281.11      287.61      6.27 o 
  -2   3   4      413.06      445.23      8.19 o 
  -1   3   4       61.00       69.13      2.79 o 
   0   3   4        0.15       -0.70      0.53 o 
   1   3   4        1.49        1.24      0.65 o 
   2   3   4       26.80       22.14      3.90 o 
   3   3   4      394.61      418.58     11.36 o 
   4   3   4      289.31      285.64     11.23 o 
   5   3   4        5.10        3.76      3.79 o 
   6   3   4        7.02        9.57      3.45 o 
 -10   4   4       10.94       10.63      3.75 o 
  -9   4   4        2.82        5.89      2.84 o 
  -8   4   4       51.09       48.81      5.04 o 
  -7   4   4       60.45       51.23      5.38 o 
  -6   4   4       32.41       29.11      3.24 o 
  -5   4   4      114.27      116.58      6.78 o 
  -4   4   4      171.80      155.18      4.63 o 
  -3   4   4       35.45       34.40      3.83 o 
  -2   4   4        4.45        1.06      0.81 o 
  -1   4   4      405.74      452.71      8.59 o 
   0   4   4       84.32       83.06      3.34 o 
   1   4   4      230.41      229.28      7.37 o 
   2   4   4       39.88       39.30      3.95 o 
   3   4   4       13.23        9.22      2.36 o 
   4   4   4       51.67       45.83      4.71 o 
   5   4   4       21.44       24.08      4.88 o 
   6   4   4       56.72       71.05     11.29 o 
 -10   5   4        8.68       12.71      4.64 o 
  -9   5   4       84.73       87.04     13.10 o 
  -8   5   4       98.37      119.71      7.87 o 
  -7   5   4      613.26      635.78     15.72 o 
  -6   5   4       71.53       69.67      5.10 o 
  -5   5   4      257.25      264.70      8.60 o 
  -4   5   4     1038.10     1086.90     17.43 o 
  -3   5   4      140.78      145.58      5.71 o 
  -2   5   4      251.45      262.29      6.28 o 
  -1   5   4      443.15      420.55      9.51 o 
   0   5   4      735.38      792.78     13.69 o 
   1   5   4      233.57      209.13      7.31 o 
   2   5   4        1.72       -1.62      1.28 o 
   3   5   4       43.46       39.90      5.18 o 
   4   5   4        0.00        0.62      2.07 o 
   5   5   4       26.21        9.97      5.85 o 
 -10   6   4       19.82       19.20      5.15 o 
  -9   6   4        9.77        6.63      3.44 o 
  -8   6   4       68.21       73.51      8.08 o 
  -7   6   4      228.56      215.93     23.87 o 
  -6   6   4        0.20        0.12      2.17 o 
  -5   6   4      435.17      448.25     19.12 o 
  -4   6   4      856.09      867.01     18.28 o 
  -3   6   4      164.19      172.23      6.69 o 
  -2   6   4       31.46       28.43      3.22 o 
  -1   6   4      335.79      332.80      9.78 o 
   0   6   4      651.49      696.03     20.64 o 
   1   6   4       68.33       75.71     15.91 o 
   2   6   4       69.82       83.07      8.26 o 
   3   6   4        0.45       -0.26      2.97 o 
   4   6   4       10.16        5.26      4.06 o 
  -9   7   4       59.23       53.83      7.55 o 
  -8   7   4      107.28       95.98      9.27 o 
  -7   7   4       36.46       26.66      5.01 o 
  -6   7   4        3.21        2.12      2.47 o 
  -5   7   4      135.91      123.83      7.50 o 
  -4   7   4      703.81      746.61     17.24 o 
  -3   7   4       85.15       74.11      5.72 o 
  -2   7   4        2.28        0.85      1.62 o 
  -1   7   4      160.03      151.84      9.55 o 
   0   7   4       20.60       25.32      4.65 o 
   1   7   4      251.04      270.67     12.82 o 
   2   7   4        9.93        9.55      3.27 o 
   3   7   4       13.09       20.27      5.04 o 
   4   7   4        2.92       -2.49      5.04 o 
  -9   8   4       39.76       36.55      6.30 o 
  -8   8   4      129.03      151.52     12.25 o 
  -7   8   4       37.27       44.59     17.86 o 
  -6   8   4        0.87       -0.55      2.20 o 
  -5   8   4      153.43      126.99     10.34 o 
  -4   8   4       56.26       52.93      5.79 o 
  -3   8   4      237.44      275.13     11.37 o 
  -2   8   4       14.61       10.44      3.45 o 
  -1   8   4      335.75      312.24     13.85 o 
   0   8   4       62.32       55.44      7.07 o 
   1   8   4       17.56       27.20      5.28 o 
   2   8   4       42.34       54.17     16.72 o 
   3   8   4       24.28       20.94      5.70 o 
  -9   9   4       87.55       98.10     10.83 o 
  -8   9   4        0.99        1.07      2.89 o 
  -7   9   4       10.63       10.85      5.80 o 
  -6   9   4      142.95      112.83     14.33 o 
  -5   9   4      175.17      170.29      9.21 o 
  -4   9   4       32.94       30.15      4.43 o 
  -3   9   4       30.65       33.00      7.02 o 
  -2   9   4        0.12       -1.89      2.55 o 
  -1   9   4       20.02       19.47      4.54 o 
   0   9   4        8.54       10.09      4.02 o 
   1   9   4       14.75       14.37      7.39 o 
  -8  10   4        1.27       -3.10      3.24 o 
  -7  10   4        0.10        3.36      4.31 o 
  -6  10   4        1.13       -1.62      3.06 o 
  -5  10   4       11.09       10.49      3.45 o 
  -4  10   4        0.93        1.94      2.61 o 
  -3  10   4       39.12       37.45      6.34 o 
  -2  10   4       22.73       25.12      5.92 o 
  -1  10   4       12.50       16.79      5.16 o 
   0  10   4       86.62       80.23     11.26 o 
  -6  11   4       14.06       18.24      5.33 o 
  -5  11   4        5.78        5.48      3.29 o 
  -4  11   4       23.80       24.53      7.42 o 
  -3  11   4        7.07        8.46      9.03 o 
  -2  11   4       39.84       47.50      7.50 o 
   2 -13   5        6.34       11.57      5.18 o 
   3 -13   5        4.27        2.13      4.00 o 
   4 -13   5        0.05       -2.47      3.50 o 
  -1 -12   5       18.55       18.77      5.11 o 
   0 -12   5        0.03       -0.32      3.28 o 
   1 -12   5       19.30       26.41      5.94 o 
   2 -12   5       47.72       56.15      8.99 o 
   3 -12   5        9.38       11.68      4.76 o 
   4 -12   5        4.89        4.64      2.95 o 
   5 -12   5       32.05       24.61      8.40 o 
   6 -12   5        7.88        2.89      4.03 o 
  -2 -11   5        6.49        2.16      3.50 o 
  -1 -11   5        0.17        0.46      2.88 o 
   0 -11   5       38.06       31.88      6.22 o 
   1 -11   5       22.37       16.77      4.46 o 
   2 -11   5       69.42       57.66      7.63 o 
   3 -11   5       78.24       87.49      7.03 o 
   4 -11   5       34.47       42.54      5.00 o 
   5 -11   5      128.72      101.75     12.43 o 
   6 -11   5        1.53        1.69      5.17 o 
   7 -11   5       37.17       48.13      8.98 o 
  -3 -10   5       19.04       23.77      5.64 o 
  -2 -10   5       68.39       60.31     10.86 o 
  -1 -10   5       53.98       56.02      7.41 o 
   0 -10   5      347.00      361.12     18.55 o 
   1 -10   5        0.03        2.48      2.82 o 
   2 -10   5        5.99        3.20      2.07 o 
   3 -10   5      152.60      144.47      7.89 o 
   4 -10   5       42.90       54.38      5.33 o 
   5 -10   5       18.38       13.10      9.26 o 
   6 -10   5       11.56        9.88      3.89 o 
   7 -10   5       41.62       40.26      6.25 o 
   8 -10   5        5.24        1.00      3.53 o 
  -5  -9   5       22.34       32.77      6.20 o 
  -4  -9   5       60.80       69.31      8.27 o 
  -3  -9   5       22.40       30.52      5.55 o 
  -2  -9   5        1.18        3.05      2.38 o 
  -1  -9   5      125.06      131.80     10.44 o 
   0  -9   5       58.75       55.42     16.22 o 
   1  -9   5       42.95       51.64      4.76 o 
   2  -9   5       49.57       35.93      3.95 o 
   3  -9   5       33.84       30.73      3.89 o 
   4  -9   5       86.58       88.46      6.37 o 
   5  -9   5       61.02       53.57      6.52 o 
   6  -9   5        0.34        3.91      2.56 o 
   7  -9   5      101.05      103.87      9.91 o 
   8  -9   5       18.67       14.66      4.86 o 
  -5  -8   5       67.30       87.28     13.04 o 
  -4  -8   5       38.72       38.97     14.31 o 
  -3  -8   5       15.34       15.23      3.71 o 
  -2  -8   5      211.81      184.55      9.93 o 
  -1  -8   5        0.70       -1.32      1.83 o 
   0  -8   5       96.11      104.62      6.25 o 
   1  -8   5        6.03        3.23      1.79 o 
   2  -8   5        0.00       -0.31      1.16 o 
   3  -8   5        0.12       -1.51      1.19 o 
   4  -8   5        0.26       -0.68      1.39 o 
   5  -8   5      169.39      166.30     15.54 o 
   6  -8   5      128.43      143.74     14.85 o 
   7  -8   5      113.27      115.90     12.40 o 
   8  -8   5        2.18        4.72      3.38 o 
  -6  -7   5        0.43        2.27      4.60 o 
  -5  -7   5       13.18       10.14      3.44 o 
  -4  -7   5       95.74      106.32     11.90 o 
  -3  -7   5       97.64      103.22      8.68 o 
  -2  -7   5        4.11        3.18      1.83 o 
  -1  -7   5        1.25       -0.10      1.59 o 
   0  -7   5       35.59       29.14      3.08 o 
   1  -7   5      401.72      445.22      9.02 o 
   2  -7   5        1.70        1.86      1.00 o 
   3  -7   5       43.93       44.63      3.15 o 
   4  -7   5       28.74       29.16      2.76 o 
   5  -7   5       41.61       43.25      9.69 o 
   6  -7   5        1.38        0.51      1.78 o 
   7  -7   5       11.33       11.03      2.96 o 
   8  -7   5       38.14       34.54      4.82 o 
   9  -7   5       10.75        6.35      3.74 o 
  -7  -6   5       11.10       12.57      4.50 o 
  -6  -6   5        0.28        2.99      2.56 o 
  -5  -6   5       23.30       17.24      3.09 o 
  -4  -6   5       84.74       77.25      5.72 o 
  -3  -6   5       19.67       18.12      2.68 o 
  -2  -6   5        0.08        1.11      1.01 o 
  -1  -6   5       93.22       97.11      4.13 o 
   0  -6   5      234.10      245.60      5.87 o 
   1  -6   5       99.27       92.26      3.97 o 
   2  -6   5        8.06        5.90      1.16 o 
   3  -6   5       92.77       88.87      4.08 o 
   4  -6   5       35.19       28.95      3.03 o 
   5  -6   5       39.83       36.29      3.81 o 
   6  -6   5       36.43       34.68      6.20 o 
   7  -6   5        5.38        4.52      2.41 o 
   8  -6   5       22.68       20.24      6.09 o 
   9  -6   5       51.56       46.59      6.15 o 
  -7  -5   5        2.42        0.34      2.76 o 
  -6  -5   5       19.80       21.21      5.20 o 
  -5  -5   5       57.49       50.48      6.11 o 
  -4  -5   5      666.80      656.41     15.15 o 
  -3  -5   5       62.25       82.35      8.00 o 
  -2  -5   5      332.30      341.51      7.21 o 
  -1  -5   5       10.29       10.43      1.32 o 
   0  -5   5       64.11       72.82      2.97 o 
   1  -5   5       37.98       47.40      2.74 o 
   2  -5   5      822.59      913.87     14.60 o 
   3  -5   5       53.93       60.27      4.38 o 
   4  -5   5      307.75      345.46      7.97 o 
   5  -5   5      357.70      378.14     10.61 o 
   6  -5   5      290.50      294.27      9.79 o 
   7  -5   5        4.94        1.27      2.13 o 
   8  -5   5       95.11      100.47     10.23 o 
   9  -5   5       90.23       92.77      8.16 o 
  -8  -4   5        1.10       -2.86      2.83 o 
  -7  -4   5      254.85      259.45     12.79 o 
  -6  -4   5        8.99        8.95      5.65 o 
  -5  -4   5       48.66       50.68      4.44 o 
  -4  -4   5       41.39       42.09      3.78 o 
  -3  -4   5      146.12      139.56     10.20 o 
  -2  -4   5      541.33      580.05      9.92 o 
  -1  -4   5       31.71       34.23      1.82 o 
   0  -4   5      192.35      185.49     12.29 o 
   1  -4   5      272.46      299.12      8.42 o 
   2  -4   5      227.57      241.26      5.67 o 
   3  -4   5       84.25      103.48      4.28 o 
   4  -4   5       81.32       79.30      3.67 o 
   5  -4   5      281.57      283.56      8.63 o 
   6  -4   5      523.31      554.91     12.44 o 
   7  -4   5      185.47      186.16     10.91 o 
   8  -4   5       20.65       14.01      3.80 o 
   9  -4   5       20.07       27.64      5.05 o 
  -8  -3   5       76.14       83.41      9.02 o 
  -7  -3   5        1.32        2.38      2.48 o 
  -6  -3   5       44.55       35.73      5.62 o 
  -5  -3   5      222.25      213.25      7.37 o 
  -4  -3   5       24.04       19.31      2.88 o 
  -3  -3   5       90.13       78.92      3.58 o 
  -2  -3   5      688.79      800.12     15.29 o 
  -1  -3   5       10.36        7.38      1.36 o 
   0  -3   5      242.22      242.45      5.85 o 
   1  -3   5      596.83      676.63     10.91 o 
   2  -3   5     1047.91     1184.30     17.49 o 
   3  -3   5     1011.58     1107.53     15.26 o 
   4  -3   5       31.87       26.73      2.16 o 
   5  -3   5        6.72        8.11      1.79 o 
   6  -3   5      840.67      882.58     30.55 o 
   7  -3   5        1.23        1.43      2.15 o 
   8  -3   5        0.18        0.91      2.57 o 
  -9  -2   5        1.40        0.13      3.45 o 
  -8  -2   5        0.34       -1.29      2.72 o 
  -7  -2   5       71.46       58.10      6.81 o 
  -6  -2   5     1585.44     1698.84     38.65 o 
  -5  -2   5       11.12       12.21      2.09 o 
  -4  -2   5      966.18      982.24     13.42 o 
  -3  -2   5     1801.56     1970.07     23.30 o 
  -2  -2   5      317.88      335.73      7.98 o 
  -1  -2   5       13.71       14.22      0.86 o 
   0  -2   5      149.87      133.61      2.87 o 
   1  -2   5        3.21        3.69      0.73 o 
   2  -2   5     2901.11     3217.59     37.15 o 
   3  -2   5      186.76      195.42      4.58 o 
   4  -2   5       76.14       64.97      3.63 o 
   5  -2   5      557.44      589.22     14.74 o 
   6  -2   5       40.11       32.47      4.26 o 
   7  -2   5        0.35       -0.38      2.14 o 
   8  -2   5        1.50        2.83      2.65 o 
  -9  -1   5       12.16        8.76      3.59 o 
  -8  -1   5       28.38       22.31      4.71 o 
  -7  -1   5      252.73      267.25     12.16 o 
  -6  -1   5      265.45      252.53     10.81 o 
  -5  -1   5      244.25      258.17      5.54 o 
  -4  -1   5       44.56       46.21      2.69 o 
  -3  -1   5        0.59        1.75      0.57 o 
  -2  -1   5     1131.53     1255.09     17.45 o 
  -1  -1   5      761.15      767.80     11.42 o 
   0  -1   5     2385.02     2476.11     32.05 o 
   1  -1   5        4.08        2.47      0.77 o 
   2  -1   5       57.97       59.64      2.26 o 
   3  -1   5       83.43       94.34      3.23 o 
   4  -1   5        4.99        4.39      1.23 o 
   5  -1   5       66.81       64.24      7.42 o 
   6  -1   5       17.11       13.98      3.05 o 
   7  -1   5       13.20       15.62      3.98 o 
   8  -1   5        5.32        2.28      2.71 o 
  -9   0   5        0.52       -2.73      2.46 o 
  -8   0   5      247.53      255.01     23.63 o 
  -7   0   5        4.20        2.76      2.09 o 
  -6   0   5       63.02       57.30      4.48 o 
  -5   0   5       58.89       55.04      2.90 o 
  -4   0   5       12.71       14.00      1.52 o 
  -3   0   5      665.71      707.56     14.24 o 
  -2   0   5       42.57       41.92      2.04 o 
  -1   0   5        0.11        0.63      0.48 o 
   0   0   5       47.55       36.09      1.84 o 
   1   0   5      275.98      274.42      7.14 o 
   2   0   5      600.16      585.99     12.52 o 
   3   0   5      170.15      176.80      5.46 o 
   4   0   5       92.96      101.40      4.87 o 
   5   0   5        5.11        1.44      1.53 o 
   6   0   5        3.43        5.34      2.36 o 
   7   0   5       37.54       36.96      6.41 o 
   8   0   5       38.71       24.02      5.66 o 
 -10   1   5       21.62       17.70      6.35 o 
  -9   1   5        0.47        2.70      2.90 o 
  -8   1   5       65.27       62.65      7.18 o 
  -7   1   5      183.30      174.11      7.32 o 
  -6   1   5       68.37       63.69      4.73 o 
  -5   1   5      227.63      224.26      5.67 o 
  -4   1   5      153.93      157.54      4.52 o 
  -3   1   5        2.37        0.88      0.82 o 
  -2   1   5      310.35      275.64      5.73 o 
  -1   1   5      310.84      328.39      6.27 o 
   0   1   5      718.03      721.20     11.07 o 
   1   1   5      499.68      494.65     10.99 o 
   2   1   5      438.32      435.25     10.59 o 
   3   1   5      205.92      197.28      8.47 o 
   4   1   5       78.25       79.63      5.57 o 
   5   1   5       73.30       59.27      6.74 o 
   6   1   5        6.92        4.26      3.05 o 
   7   1   5        3.63        0.75      3.32 o 
 -10   2   5      103.33      109.59     11.17 o 
  -9   2   5       10.51        2.07      2.88 o 
  -8   2   5      113.86      103.68      7.21 o 
  -7   2   5        0.04       -0.02      1.39 o 
  -6   2   5       47.74       45.24      5.09 o 
  -5   2   5       11.14       13.06      1.63 o 
  -4   2   5       34.82       38.46      2.57 o 
  -3   2   5      115.45      109.53      4.28 o 
  -2   2   5      343.87      367.95      7.16 o 
  -1   2   5       41.35       37.40      2.46 o 
   0   2   5        6.12        8.33      1.17 o 
   1   2   5        4.02        1.31      1.03 o 
   2   2   5      287.35      317.95      9.06 o 
   3   2   5        4.13        3.81      1.64 o 
   4   2   5       12.16        5.28      3.06 o 
   5   2   5        7.79       14.85      3.71 o 
   6   2   5       47.91       39.69      6.23 o 
   7   2   5        2.60        2.84      3.85 o 
 -10   3   5       57.32       45.18      7.21 o 
  -9   3   5      109.90      119.36      8.40 o 
  -8   3   5       16.77       11.99      2.78 o 
  -7   3   5       15.82       16.27      3.34 o 
  -6   3   5      189.99      170.54      8.73 o 
  -5   3   5       77.19       69.20      3.47 o 
  -4   3   5       48.53       48.21      3.89 o 
  -3   3   5      132.69      142.10      4.25 o 
  -2   3   5     1116.73     1247.73     21.06 o 
  -1   3   5      461.97      473.83      8.78 o 
   0   3   5      123.13      120.76      3.64 o 
   1   3   5        5.35        0.85      1.17 o 
   2   3   5       66.90       67.64      5.22 o 
   3   3   5       10.01        9.48      2.23 o 
   4   3   5       27.77       19.80      3.29 o 
   5   3   5      148.86      137.67     10.98 o 
   6   3   5       31.27       28.68      6.18 o 
 -10   4   5       21.31       15.64      5.05 o 
  -9   4   5       40.02       47.27      5.42 o 
  -8   4   5        0.00       -0.55      2.25 o 
  -7   4   5       63.16       76.96      5.75 o 
  -6   4   5      349.93      342.15     10.08 o 
  -5   4   5       10.86        8.59      2.49 o 
  -4   4   5       14.45       11.59      1.78 o 
  -3   4   5       63.15       58.75      3.68 o 
  -2   4   5      122.66      133.86      4.21 o 
  -1   4   5       46.29       58.25      3.99 o 
   0   4   5       25.28       30.07      3.04 o 
   1   4   5       16.60       15.34      3.05 o 
   2   4   5        9.36        6.87      2.02 o 
   3   4   5       14.99       13.99      2.66 o 
   4   4   5      120.05      123.62     12.57 o 
   5   4   5       65.21       69.83      8.32 o 
 -10   5   5       60.74       65.26      8.62 o 
  -9   5   5        1.26        2.97      2.54 o 
  -8   5   5        4.42        8.07      2.96 o 
  -7   5   5      198.06      195.29      7.92 o 
  -6   5   5        2.68        1.68      1.56 o 
  -5   5   5       13.58        9.91      1.67 o 
  -4   5   5       72.01       67.98      3.86 o 
  -3   5   5       49.38       50.58      3.30 o 
  -2   5   5        0.69       -0.57      0.81 o 
  -1   5   5       77.58       76.66      6.04 o 
   0   5   5      117.91      113.21     10.92 o 
   1   5   5       52.44       62.32      5.04 o 
   2   5   5       33.54       26.48      3.97 o 
   3   5   5        9.89        8.10      3.12 o 
   4   5   5       12.93       10.18      3.78 o 
   5   5   5       81.27      110.52     15.67 o 
 -10   6   5        0.82       -3.42      3.99 o 
  -9   6   5        0.25        4.86      3.51 o 
  -8   6   5        4.25       -0.92      6.69 o 
  -7   6   5      264.15      239.98     12.08 o 
  -6   6   5       88.39       98.04      8.33 o 
  -5   6   5      266.88      276.87      9.19 o 
  -4   6   5       11.92        9.91      2.28 o 
  -3   6   5       17.40       22.19      3.05 o 
  -2   6   5       50.34       46.32      4.10 o 
  -1   6   5        1.47        1.31      2.21 o 
   0   6   5       90.47       88.95      8.13 o 
   1   6   5      583.14      615.22     20.14 o 
   2   6   5       37.07       30.93      5.51 o 
   3   6   5       29.72       24.33      7.31 o 
   4   6   5        0.47       -0.54      3.40 o 
  -9   7   5       96.66      103.69     10.25 o 
  -8   7   5       15.70       11.69      4.10 o 
  -7   7   5       20.85       17.27      5.63 o 
  -6   7   5      402.15      414.61     15.80 o 
  -5   7   5      392.30      393.31     11.84 o 
  -4   7   5      334.56      325.56     18.79 o 
  -3   7   5       13.95       12.41      2.65 o 
  -2   7   5      384.98      385.19     22.75 o 
  -1   7   5       37.71       34.01      5.44 o 
   0   7   5       92.03       87.66      8.60 o 
   1   7   5        0.47       -0.24      2.84 o 
   2   7   5       65.17       72.25      8.61 o 
   3   7   5        0.70        1.25      3.25 o 
  -9   8   5       21.64       16.20      7.61 o 
  -8   8   5       32.81       35.61      7.27 o 
  -7   8   5       11.36       16.49      4.22 o 
  -6   8   5      367.16      402.15     16.22 o 
  -5   8   5       24.74       30.53      4.19 o 
  -4   8   5      143.87      130.60      8.20 o 
  -3   8   5       41.11       33.06      5.14 o 
  -2   8   5       46.36       36.90      5.79 o 
  -1   8   5      132.07      108.85     12.60 o 
   0   8   5       41.10       38.14      6.21 o 
   1   8   5        0.36        3.06      5.64 o 
   2   8   5        0.63        5.07      3.72 o 
  -8   9   5        0.34        4.98      6.13 o 
  -7   9   5       57.28       67.03      8.62 o 
  -6   9   5      195.64      219.50     17.27 o 
  -5   9   5       22.01       30.10      4.57 o 
  -4   9   5       29.77       29.72      8.87 o 
  -3   9   5       96.74       90.43     16.84 o 
  -2   9   5      149.64      149.86     18.24 o 
  -1   9   5       13.25       10.04      4.06 o 
   0   9   5       69.05       80.04      9.40 o 
   1   9   5       86.39       98.70     10.69 o 
  -7  10   5        4.75        2.25      4.16 o 
  -6  10   5       49.78       40.90      7.47 o 
  -5  10   5       81.12       78.96      7.19 o 
  -4  10   5       33.84       35.28      6.46 o 
  -3  10   5        0.72        1.21      3.61 o 
  -2  10   5        2.92        5.28      3.95 o 
  -1  10   5      103.81      117.49     29.87 o 
  -5  11   5        3.17       -3.76      3.10 o 
  -4  11   5        3.20        3.43      4.55 o 
   2 -13   6        0.03       -0.60      4.32 o 
   3 -13   6       75.71       84.88     18.56 o 
   4 -13   6       26.21       34.67      6.76 o 
  -1 -12   6       88.37       77.20     12.86 o 
   0 -12   6      234.32      242.89     15.10 o 
   1 -12   6        2.87        2.27      4.02 o 
   2 -12   6        2.38        6.21      4.18 o 
   3 -12   6      176.43      197.52     20.67 o 
   4 -12   6      633.85      717.78     24.32 o 
   5 -12   6        0.05        4.41      3.47 o 
   6 -12   6        6.25        5.11      3.79 o 
  -2 -11   6      145.19      188.55     14.59 o 
  -1 -11   6        6.05        7.14      3.94 o 
   0 -11   6        2.83       -0.66      3.61 o 
   1 -11   6        3.67        3.51      3.57 o 
   2 -11   6       14.68       11.23      4.12 o 
   3 -11   6      115.73      117.89     12.47 o 
   4 -11   6      168.72      189.89      9.81 o 
   5 -11   6      178.76      151.42     17.46 o 
   6 -11   6       22.76       23.79      5.08 o 
   7 -11   6       99.24      122.07     14.02 o 
  -4 -10   6        0.60        2.64      4.67 o 
  -3 -10   6       52.07       64.44      8.77 o 
  -2 -10   6        0.80        1.44      3.34 o 
  -1 -10   6       38.70       26.22      5.38 o 
   0 -10   6       12.84       17.30      4.29 o 
   1 -10   6      174.46      153.73     11.61 o 
   2 -10   6       73.26       51.00      6.76 o 
   3 -10   6      211.69      193.16      8.28 o 
   4 -10   6        2.26        0.56      1.94 o 
   5 -10   6        0.01        0.29      2.66 o 
   6 -10   6       20.49       19.26      4.99 o 
   7 -10   6        2.61        3.64      5.57 o 
  -5  -9   6       18.76       21.23      5.24 o 
  -4  -9   6        0.69       -2.03      2.98 o 
  -3  -9   6        0.20        2.20      3.00 o 
  -2  -9   6       66.63       56.09     12.02 o 
  -1  -9   6       20.91       20.39      4.55 o 
   0  -9   6      372.41      343.32     14.11 o 
   1  -9   6       60.56       45.55      5.78 o 
   2  -9   6       11.26        8.46      2.32 o 
   3  -9   6       11.65       14.84      4.73 o 
   4  -9   6        5.55        4.83      2.08 o 
   5  -9   6       64.78       62.01      7.03 o 
   6  -9   6       75.74       81.68      8.44 o 
   7  -9   6       77.08       95.07      9.63 o 
   8  -9   6        2.18        4.21      8.35 o 
  -5  -8   6       45.14       44.93      6.65 o 
  -4  -8   6       57.86       47.07      8.91 o 
  -3  -8   6        4.14        8.03      3.01 o 
  -2  -8   6        5.02        8.54      2.88 o 
  -1  -8   6        0.17        1.95      2.10 o 
   0  -8   6       37.27       30.96      4.77 o 
   1  -8   6       97.81       95.92      7.33 o 
   2  -8   6      258.97      262.57      8.67 o 
   3  -8   6       35.33       25.28      4.38 o 
   4  -8   6       59.27       48.93      4.58 o 
   5  -8   6      130.34      113.70     11.22 o 
   6  -8   6       31.48       23.68      5.53 o 
   7  -8   6       69.24       56.83      7.11 o 
   8  -8   6       83.89       78.24     13.13 o 
  -6  -7   6       20.45       15.75      6.83 o 
  -5  -7   6       18.06       11.82      3.74 o 
  -4  -7   6       72.69       73.97      9.16 o 
  -3  -7   6        0.37       -0.79      1.54 o 
  -2  -7   6      116.66      107.76      7.38 o 
  -1  -7   6       65.51       64.41      4.64 o 
   0  -7   6        1.07       -0.39      1.07 o 
   1  -7   6       23.75       21.38      2.74 o 
   2  -7   6        1.47        1.33      1.11 o 
   3  -7   6        7.14       10.02      1.65 o 
   4  -7   6        1.94        0.99      1.99 o 
   5  -7   6      382.64      407.82     11.67 o 
   6  -7   6      156.93      167.38      7.93 o 
   7  -7   6       86.24      103.39      7.60 o 
   8  -7   6        8.25        3.46      2.90 o 
  -7  -6   6       10.89       15.27      4.58 o 
  -6  -6   6       26.09       22.20      6.63 o 
  -5  -6   6       62.90       58.22      5.41 o 
  -4  -6   6      281.34      258.59      9.04 o 
  -3  -6   6      180.22      168.41      6.74 o 
  -2  -6   6        6.09        5.95      1.70 o 
  -1  -6   6      247.90      249.18      7.72 o 
   0  -6   6        2.43        2.62      0.92 o 
   1  -6   6      920.19      933.16     15.22 o 
   2  -6   6       71.71       66.09      4.21 o 
   3  -6   6       20.61       19.51      2.18 o 
   4  -6   6       90.10      106.26      4.93 o 
   5  -6   6       16.29       13.42      2.62 o 
   6  -6   6      320.36      339.03     10.92 o 
   7  -6   6       32.97       34.97      4.75 o 
   8  -6   6       22.20       22.38      4.43 o 
  -7  -5   6       31.01       32.20      6.13 o 
  -6  -5   6      106.10      114.06      9.70 o 
  -5  -5   6       58.04       68.23      5.48 o 
  -4  -5   6      215.17      200.56      7.54 o 
  -3  -5   6      208.22      178.46      6.70 o 
  -2  -5   6        1.33        0.10      0.98 o 
  -1  -5   6      170.23      164.65      4.31 o 
   0  -5   6      148.65      172.01      4.59 o 
   1  -5   6        1.63        1.10      0.76 o 
   2  -5   6       31.83       37.33      2.90 o 
   3  -5   6       26.10       25.13      3.92 o 
   4  -5   6        2.38        1.86      1.03 o 
   5  -5   6      141.22      140.04      6.71 o 
   6  -5   6      433.68      485.34     13.86 o 
   7  -5   6        2.72       -3.26      1.87 o 
   8  -5   6        4.18        7.03      2.98 o 
  -8  -4   6       24.21       24.78      5.43 o 
  -7  -4   6       56.11       54.09      7.63 o 
  -6  -4   6      100.41      103.60      8.84 o 
  -5  -4   6      128.34      129.69      6.76 o 
  -4  -4   6      395.42      372.67     10.32 o 
  -3  -4   6      114.77      130.59      6.39 o 
  -2  -4   6       12.89        8.92      1.63 o 
  -1  -4   6      147.55      129.06      3.37 o 
   0  -4   6      192.48      178.68      4.43 o 
   1  -4   6        9.02        6.55      1.26 o 
   2  -4   6     1210.80     1387.69     23.48 o 
   3  -4   6       95.66       93.61      6.65 o 
   4  -4   6      319.33      331.50      7.09 o 
   5  -4   6       20.53       21.19      2.72 o 
   6  -4   6       43.51       38.62      4.58 o 
   7  -4   6        8.50        4.62      2.54 o 
   8  -4   6       68.51       62.75      6.67 o 
  -8  -3   6       12.32       14.95      9.07 o 
  -7  -3   6        2.30       -2.10      3.12 o 
  -6  -3   6       55.59       47.33      5.76 o 
  -5  -3   6      158.81      137.11      6.18 o 
  -4  -3   6        2.53        1.25      1.03 o 
  -3  -3   6       88.66       84.38      4.96 o 
  -2  -3   6       13.34        7.96      2.19 o 
  -1  -3   6      174.69      192.51      5.90 o 
   0  -3   6       56.66       63.22      2.19 o 
   1  -3   6      664.61      728.14     10.47 o 
   2  -3   6       58.57       67.58      2.91 o 
   3  -3   6      635.77      707.05     11.18 o 
   4  -3   6      183.19      194.26      6.26 o 
   5  -3   6       23.35       21.47      3.28 o 
   6  -3   6       17.70       18.56      3.20 o 
   7  -3   6      222.48      228.38      9.96 o 
   8  -3   6      145.27      179.55     16.11 o 
  -9  -2   6        4.29        8.80      4.31 o 
  -8  -2   6      231.88      230.64     15.12 o 
  -7  -2   6       18.11       17.08      4.18 o 
  -6  -2   6        0.78       -1.03      1.68 o 
  -5  -2   6       89.35       74.83      9.00 o 
  -4  -2   6      905.81      940.30     21.66 o 
  -3  -2   6      642.26      705.50      9.51 o 
  -2  -2   6      287.47      307.42      7.79 o 
  -1  -2   6      124.71      126.11      3.21 o 
   0  -2   6      139.29      169.21      3.59 o 
   1  -2   6       23.05       23.46      1.59 o 
   2  -2   6      492.49      521.37     11.72 o 
   3  -2   6        3.68        2.33      0.82 o 
   4  -2   6      551.93      583.42     15.82 o 
   5  -2   6      223.77      243.34      9.06 o 
   6  -2   6       17.36       10.71      2.79 o 
   7  -2   6      113.70      131.12      9.26 o 
   8  -2   6       23.92       27.93      4.97 o 
  -9  -1   6       39.85       35.55      6.34 o 
  -8  -1   6       62.62       65.03      7.71 o 
  -7  -1   6      672.22      689.19     21.43 o 
  -6  -1   6      466.27      501.50     16.57 o 
  -5  -1   6      133.04      126.64      4.85 o 
  -4  -1   6      206.15      227.64      5.48 o 
  -3  -1   6        3.04        0.97      0.61 o 
  -2  -1   6      211.83      198.49      4.99 o 
  -1  -1   6       17.56       12.84      1.29 o 
   0  -1   6      358.80      370.86      9.19 o 
   1  -1   6     3060.59     3335.07     43.09 o 
   2  -1   6     1999.25     2149.65     29.43 o 
   3  -1   6       52.90       50.63      3.46 o 
   4  -1   6        8.56        8.27      1.77 o 
   5  -1   6      271.23      301.96     10.41 o 
   6  -1   6        0.40       -0.55      1.71 o 
   7  -1   6        2.72        2.29      2.17 o 
  -9   0   6       18.42       11.02      3.97 o 
  -8   0   6      334.91      393.03     20.84 o 
  -7   0   6        4.27        6.24      2.58 o 
  -6   0   6       22.36       17.25      2.40 o 
  -5   0   6      128.04      137.04      7.72 o 
  -4   0   6     1368.52     1513.61     22.00 o 
  -3   0   6      117.62      128.29      3.76 o 
  -2   0   6       63.52       56.47      2.60 o 
  -1   0   6      316.87      335.06      6.48 o 
   0   0   6      593.77      634.83     11.57 o 
   1   0   6      196.97      187.77      6.08 o 
   2   0   6      132.82      129.62      5.29 o 
   3   0   6      134.57      122.53      5.68 o 
   4   0   6      333.25      348.13     12.77 o 
   5   0   6      106.34       85.43     12.70 o 
   6   0   6       12.09       14.49      4.17 o 
   7   0   6        0.00        0.04      2.71 o 
 -10   1   6        0.05        7.39      4.51 o 
  -9   1   6       23.75       23.26      5.11 o 
  -8   1   6      613.44      622.72     24.45 o 
  -7   1   6      161.15      162.79     11.11 o 
  -6   1   6        0.04        1.65      1.23 o 
  -5   1   6       20.36       18.68      2.46 o 
  -4   1   6        2.28        2.72      0.89 o 
  -3   1   6      486.93      502.74      9.21 o 
  -2   1   6       13.16       11.25      1.32 o 
  -1   1   6       62.12       58.90      2.62 o 
   0   1   6      323.60      303.71      8.77 o 
   1   1   6       79.11       74.80      4.68 o 
   2   1   6      451.13      482.34     11.88 o 
   3   1   6      191.00      187.15      7.24 o 
   4   1   6        3.64        3.77      1.82 o 
   5   1   6        0.56        0.88      2.98 o 
   6   1   6       21.95       19.33      6.35 o 
   7   1   6       30.39       37.08      6.58 o 
 -10   2   6       10.61        7.18      4.42 o 
  -9   2   6        3.66        3.18      3.32 o 
  -8   2   6        1.51       -0.69      3.05 o 
  -7   2   6      242.33      210.70     10.31 o 
  -6   2   6      268.47      267.27      8.64 o 
  -5   2   6       38.35       34.29      2.68 o 
  -4   2   6       82.79       73.58      3.56 o 
  -3   2   6      113.13      117.43      3.87 o 
  -2   2   6        4.56        4.31      0.95 o 
  -1   2   6      178.43      178.52      4.60 o 
   0   2   6      480.25      499.03     11.51 o 
   1   2   6       81.60       74.46      4.90 o 
   2   2   6       19.15       20.50      2.83 o 
   3   2   6        1.66        2.29      1.46 o 
   4   2   6       14.14       16.17      2.84 o 
   5   2   6        2.47        5.91      3.20 o 
   6   2   6        9.90        7.80      3.74 o 
 -10   3   6        2.10        3.52      3.63 o 
  -9   3   6       96.37      126.54     16.56 o 
  -8   3   6       71.67       61.09      5.67 o 
  -7   3   6        9.76        5.62      2.15 o 
  -6   3   6      417.00      436.34     13.00 o 
  -5   3   6      761.96      772.51     13.75 o 
  -4   3   6       47.73       59.81      3.52 o 
  -3   3   6      139.84      146.37      4.51 o 
  -2   3   6       30.35       36.11      3.24 o 
  -1   3   6      132.45      131.97      5.32 o 
   0   3   6       10.63       11.87      1.98 o 
   1   3   6       19.62       21.28      4.98 o 
   2   3   6       50.66       41.48      5.00 o 
   3   3   6        3.62        0.91      2.06 o 
   4   3   6       80.57       77.84      7.40 o 
   5   3   6        8.00        8.05      3.39 o 
   6   3   6        8.05        9.49      4.23 o 
 -10   4   6        8.94        4.81      4.55 o 
  -9   4   6        2.08        1.71      2.67 o 
  -8   4   6       58.00       58.47      5.65 o 
  -7   4   6      121.01      108.12      8.14 o 
  -6   4   6      356.40      317.21      9.73 o 
  -5   4   6      225.88      224.26      6.37 o 
  -4   4   6        6.71        7.72      1.42 o 
  -3   4   6        6.55        2.29      1.22 o 
  -2   4   6        1.24        0.82      0.76 o 
  -1   4   6        2.36        0.36      1.07 o 
   0   4   6      340.33      326.78      9.51 o 
   1   4   6      102.30      106.14     10.00 o 
   2   4   6      251.99      256.40      9.64 o 
   3   4   6      249.73      256.97      9.65 o 
   4   4   6        0.10       -0.57      2.13 o 
   5   4   6       22.82       10.26      4.51 o 
 -10   5   6        2.90        9.36      4.44 o 
  -9   5   6        8.54        4.22      2.87 o 
  -8   5   6       73.05       75.51      6.35 o 
  -7   5   6        5.10        2.82      2.11 o 
  -6   5   6      116.85      113.19      6.24 o 
  -5   5   6        1.72        0.77      1.34 o 
  -4   5   6       26.55       30.79      2.78 o 
  -3   5   6        3.10        4.50      2.07 o 
  -2   5   6      103.47       78.24      6.96 o 
  -1   5   6       10.67        3.23      2.04 o 
   0   5   6       53.08       51.19      6.29 o 
   1   5   6      129.18      132.88     10.24 o 
   2   5   6      195.33      192.01     11.49 o 
   3   5   6       27.17       20.06      4.92 o 
   4   5   6        0.40        0.16      3.12 o 
  -9   6   6       22.67       23.90      5.69 o 
  -8   6   6       30.19       23.59      4.73 o 
  -7   6   6       35.99       23.83      8.76 o 
  -6   6   6       17.23       21.78      7.03 o 
  -5   6   6      136.97      137.89      7.23 o 
  -4   6   6      327.86      293.59      9.60 o 
  -3   6   6        0.04        1.30      1.48 o 
  -2   6   6        1.10       -1.92      3.13 o 
  -1   6   6      149.69      158.13     16.51 o 
   0   6   6       21.38       20.95      4.22 o 
   1   6   6       28.11       24.86      4.90 o 
   2   6   6       29.43       24.05      4.98 o 
   3   6   6       67.35       56.03      7.84 o 
  -9   7   6       22.11       20.31      5.25 o 
  -8   7   6       24.52       27.06      5.36 o 
  -7   7   6        2.10        2.66      2.67 o 
  -6   7   6       24.24       23.94      4.74 o 
  -5   7   6      121.89      115.37      7.51 o 
  -4   7   6       40.31       37.88      4.35 o 
  -3   7   6       18.10       23.86      4.65 o 
  -2   7   6      162.18      168.03     12.59 o 
  -1   7   6       28.67       29.65      9.73 o 
   0   7   6        3.19        5.32      3.00 o 
   1   7   6        1.67       -3.47      2.13 o 
   2   7   6        0.14       -0.45      4.06 o 
  -9   8   6        0.01       -2.38      3.25 o 
  -8   8   6       16.17       18.38      9.65 o 
  -7   8   6        8.61       17.07      4.48 o 
  -6   8   6       24.11       24.69      5.04 o 
  -5   8   6       72.27       59.93      5.80 o 
  -4   8   6      131.21      113.43     18.14 o 
  -3   8   6        2.62        2.53      3.32 o 
  -2   8   6       10.67       11.59      3.94 o 
  -1   8   6        1.45       -0.52      2.72 o 
   0   8   6       20.67       18.68      5.14 o 
   1   8   6       27.37       32.48      7.30 o 
  -8   9   6       21.79        8.50      8.09 o 
  -7   9   6      205.48      219.69     15.18 o 
  -6   9   6        1.38        0.48      4.13 o 
  -5   9   6        6.98        0.35      2.95 o 
  -4   9   6        8.45        8.96      3.84 o 
  -3   9   6        2.78        0.64      2.85 o 
  -2   9   6      121.03      146.13     12.42 o 
  -1   9   6        1.21       -1.12      2.76 o 
   0   9   6        8.25       12.05      4.85 o 
  -6  10   6       21.05        9.64      7.00 o 
  -5  10   6       22.10       37.40      6.68 o 
  -4  10   6       14.31       13.76     10.25 o 
  -3  10   6       88.25       97.81     13.11 o 
  -2  10   6        4.52        4.27      4.23 o 
   2 -13   7       15.00       17.22     11.18 o 
   3 -13   7       21.93       20.62      6.03 o 
  -1 -12   7        1.20       -0.91      4.22 o 
   0 -12   7       27.17       22.61      7.77 o 
   1 -12   7        7.33        5.94      5.26 o 
   2 -12   7       54.06       55.75      8.11 o 
   3 -12   7        4.52        4.41      6.18 o 
   4 -12   7       21.34       29.61      6.45 o 
  -2 -11   7       77.12       79.48     15.83 o 
  -1 -11   7       42.36       51.75     10.65 o 
   0 -11   7       18.38       14.36      8.15 o 
   1 -11   7        1.78       -1.88      2.75 o 
   2 -11   7      177.90      182.63     13.08 o 
   3 -11   7        3.06        1.72      2.95 o 
   4 -11   7       47.64       36.09      6.03 o 
   5 -11   7       62.00       70.21     11.44 o 
   6 -11   7        3.27       -1.35      2.75 o 
  -4 -10   7        8.32        7.85      4.50 o 
  -3 -10   7        1.02        2.89      3.55 o 
  -2 -10   7       90.76      104.44     10.44 o 
  -1 -10   7      154.68      142.20     11.58 o 
   0 -10   7       24.09       24.25      5.41 o 
   1 -10   7        4.36        4.26      3.19 o 
   2 -10   7      368.08      380.42     15.61 o 
   3 -10   7      366.13      395.76     30.85 o 
   4 -10   7       32.63       28.39      4.14 o 
   5 -10   7        2.65        2.18      2.89 o 
   6 -10   7       86.96       85.82      8.97 o 
   7 -10   7        3.95        5.87      3.78 o 
  -5  -9   7       11.74       21.40      5.67 o 
  -4  -9   7       25.75       29.49      5.71 o 
  -3  -9   7       30.66       33.17      5.87 o 
  -2  -9   7       73.38       56.59      7.05 o 
  -1  -9   7      124.98      122.63     10.40 o 
   0  -9   7        1.38        0.77      2.86 o 
   1  -9   7        6.32        7.24      3.19 o 
   2  -9   7     1043.34     1185.56     46.99 o 
   3  -9   7       32.92       37.29      7.06 o 
   4  -9   7        2.21        4.65      2.14 o 
   5  -9   7       11.04       11.98      3.64 o 
   6  -9   7      152.61      157.80     15.43 o 
   7  -9   7        7.30        6.31      3.81 o 
  -5  -8   7       17.54       23.63      5.10 o 
  -4  -8   7       22.37       11.89      3.76 o 
  -3  -8   7        0.59        2.92      2.42 o 
  -2  -8   7       59.54       54.25     11.03 o 
  -1  -8   7      161.03      158.94     11.43 o 
   0  -8   7      295.61      285.01     12.28 o 
   1  -8   7      176.06      171.67     11.53 o 
   2  -8   7      220.23      233.03      8.27 o 
   3  -8   7      226.77      212.83     14.19 o 
   4  -8   7       29.32       23.32      3.35 o 
   5  -8   7        3.80        4.62      2.78 o 
   6  -8   7        1.14        1.34      3.09 o 
   7  -8   7       34.70       54.84     11.08 o 
   8  -8   7      212.67      246.34     14.66 o 
  -6  -7   7       10.78       16.31      6.80 o 
  -5  -7   7      138.60      143.93      9.01 o 
  -4  -7   7        5.38        3.15      1.91 o 
  -3  -7   7      182.30      167.04      9.22 o 
  -2  -7   7        0.11        0.57      1.31 o 
  -1  -7   7        0.86        0.65      1.24 o 
   0  -7   7      432.07      451.28     11.52 o 
   1  -7   7        1.22        0.60      1.00 o 
   2  -7   7       12.64        5.77      1.47 o 
   3  -7   7      134.59      128.22      5.26 o 
   4  -7   7       45.71       49.91      4.10 o 
   5  -7   7       15.30       14.13      2.82 o 
   6  -7   7       23.07       21.69      3.54 o 
   7  -7   7      158.47      174.33     12.21 o 
   8  -7   7      196.68      224.66     11.67 o 
  -7  -6   7        6.14        3.59      7.24 o 
  -6  -6   7        8.17        1.72      3.19 o 
  -5  -6   7      110.55      113.16     11.16 o 
  -4  -6   7       44.92       37.11      5.80 o 
  -3  -6   7        0.95       -0.38      1.41 o 
  -2  -6   7       14.85       11.64      3.43 o 
  -1  -6   7       56.89       68.57      5.92 o 
   0  -6   7        6.03        7.70      1.96 o 
   1  -6   7      570.71      596.60     11.15 o 
   2  -6   7      163.47      159.14      5.10 o 
   3  -6   7      393.25      411.28      9.25 o 
   4  -6   7       52.27       55.05      5.38 o 
   5  -6   7      164.07      153.10      7.20 o 
   6  -6   7       34.10       29.08      4.01 o 
   7  -6   7       35.14       35.14      6.53 o 
   8  -6   7        0.26       -1.63      2.78 o 
  -7  -5   7        6.93        9.66      3.66 o 
  -6  -5   7       20.08       16.15      4.00 o 
  -5  -5   7      184.66      192.85     11.40 o 
  -4  -5   7      333.74      320.78     11.85 o 
  -3  -5   7      153.69      137.76      6.02 o 
  -2  -5   7       85.73       86.31      6.28 o 
  -1  -5   7       13.31       14.82      2.13 o 
   0  -5   7       28.77       35.66      2.44 o 
   1  -5   7        5.09        5.60      1.13 o 
   2  -5   7        1.53        1.93      1.25 o 
   3  -5   7      112.51      118.14      6.84 o 
   4  -5   7        5.96        4.84      1.33 o 
   5  -5   7      111.35      101.49      6.81 o 
   6  -5   7        1.56        0.94      2.67 o 
   7  -5   7       13.96       12.77      3.21 o 
   8  -5   7       61.44       59.78      6.61 o 
  -8  -4   7        0.02        4.36      3.34 o 
  -7  -4   7        0.39        0.08      2.63 o 
  -6  -4   7       55.65       50.15      7.29 o 
  -5  -4   7       72.09       58.79      4.95 o 
  -4  -4   7       65.24       62.54      4.92 o 
  -3  -4   7      257.20      253.95     15.06 o 
  -2  -4   7       26.50       19.93      2.95 o 
  -1  -4   7        3.53        4.22      1.33 o 
   0  -4   7      268.11      280.36      5.38 o 
   1  -4   7      195.85      225.19      5.40 o 
   2  -4   7      525.25      535.45      9.08 o 
   3  -4   7      610.80      650.23     10.88 o 
   4  -4   7      137.07      122.45      5.24 o 
   5  -4   7       32.48       28.95      3.73 o 
   6  -4   7       11.08        8.30      2.82 o 
   7  -4   7       30.28       30.19      4.70 o 
   8  -4   7        7.30        8.05      3.75 o 
  -8  -3   7       15.10       14.69      4.22 o 
  -7  -3   7      138.28      140.27     11.11 o 
  -6  -3   7        9.31       11.30      4.54 o 
  -5  -3   7       23.75       20.62      2.93 o 
  -4  -3   7       24.73       22.42      2.98 o 
  -3  -3   7      222.94      235.32      7.43 o 
  -2  -3   7      112.56      128.07      5.03 o 
  -1  -3   7       66.39       78.48      3.81 o 
   0  -3   7     1152.58     1252.53     22.89 o 
   1  -3   7       21.15       16.81      1.44 o 
   2  -3   7      200.92      187.87      5.27 o 
   3  -3   7       33.62       37.80      3.29 o 
   4  -3   7     1755.70     1895.06     34.88 o 
   5  -3   7      311.35      298.01     11.14 o 
   6  -3   7       53.35       43.13      5.08 o 
   7  -3   7       18.88       13.34      3.32 o 
   8  -3   7       17.78       17.56      4.65 o 
  -9  -2   7       27.26       28.63      6.39 o 
  -8  -2   7        0.42        6.35      3.62 o 
  -7  -2   7       28.24       15.90      5.14 o 
  -6  -2   7        0.15        5.32      5.19 o 
  -5  -2   7      134.50      134.65      7.02 o 
  -4  -2   7        2.22        3.79      1.19 o 
  -3  -2   7       73.11       90.64      5.15 o 
  -2  -2   7     2692.15     2859.88     44.54 o 
  -1  -2   7      135.87      127.39      4.82 o 
   0  -2   7       29.39       34.17      2.26 o 
   1  -2   7       88.76      108.92      3.12 o 
   2  -2   7       67.20       62.02      2.71 o 
   3  -2   7        6.66        6.16      1.38 o 
   4  -2   7      268.96      263.12      7.59 o 
   5  -2   7      277.17      292.24     10.43 o 
   6  -2   7      114.98      120.23      8.47 o 
   7  -2   7       13.41       12.64      3.81 o 
  -9  -1   7       30.49       18.72      4.90 o 
  -8  -1   7        3.16        1.43      2.72 o 
  -7  -1   7       32.75       26.50      4.78 o 
  -6  -1   7        4.13        1.21      1.99 o 
  -5  -1   7      383.10      374.84     19.27 o 
  -4  -1   7      551.86      600.66     13.31 o 
  -3  -1   7        0.80       -0.20      0.51 o 
  -2  -1   7        8.05        8.90      1.56 o 
  -1  -1   7       54.44       53.35      2.59 o 
   0  -1   7        2.22        1.67      0.72 o 
   1  -1   7     1267.44     1373.87     19.96 o 
   2  -1   7       25.37       29.56      4.88 o 
   3  -1   7      581.73      608.50     12.36 o 
   4  -1   7      136.49      131.60      6.07 o 
   5  -1   7      233.30      269.46     10.21 o 
   6  -1   7        5.51        6.55      3.36 o 
   7  -1   7        1.93        6.17      3.96 o 
  -9   0   7       99.66      119.49     11.26 o 
  -8   0   7       22.68       25.26      4.94 o 
  -7   0   7      248.42      217.30     13.82 o 
  -6   0   7      155.94      149.14      8.95 o 
  -5   0   7      203.03      195.81      6.84 o 
  -4   0   7      133.37      135.14      4.22 o 
  -3   0   7       21.07       16.79      1.66 o 
  -2   0   7        7.39        8.55      1.22 o 
  -1   0   7       31.40       35.02      2.60 o 
   0   0   7       38.58       28.89      1.88 o 
   1   0   7     1300.43     1379.68     30.64 o 
   2   0   7      503.29      504.21     12.45 o 
   3   0   7        0.38        0.89      1.27 o 
   4   0   7       60.93       61.75      5.29 o 
   5   0   7        0.46       -0.82      2.48 o 
   6   0   7        8.59       13.27      4.18 o 
   7   0   7        0.35       -2.38      3.36 o 
 -10   1   7      101.13      128.97     12.12 o 
  -9   1   7      183.05      211.15     14.95 o 
  -8   1   7       24.25       14.98      4.01 o 
  -7   1   7       13.92       15.03      3.69 o 
  -6   1   7       62.74       64.14      6.50 o 
  -5   1   7      427.13      424.55      9.07 o 
  -4   1   7      113.77      107.88      3.99 o 
  -3   1   7       43.05       41.45      2.74 o 
  -2   1   7        2.91        1.08      0.91 o 
  -1   1   7       88.14       87.13      3.15 o 
   0   1   7       15.76       16.28      2.63 o 
   1   1   7       91.44       80.75      5.21 o 
   2   1   7        0.04       -0.12      1.23 o 
   3   1   7       38.75       34.02      3.78 o 
   4   1   7        1.51        2.57      1.70 o 
   5   1   7       11.52       16.45      8.99 o 
   6   1   7        1.36        4.01      3.06 o 
 -10   2   7      170.84      190.19     14.93 o 
  -9   2   7       61.80       60.00      7.86 o 
  -8   2   7        5.81        8.30      4.46 o 
  -7   2   7       40.97       35.04      6.96 o 
  -6   2   7        1.82        0.87      1.42 o 
  -5   2   7       78.76       75.26      4.21 o 
  -4   2   7      414.48      416.93      8.89 o 
  -3   2   7        1.24        0.74      0.71 o 
  -2   2   7       57.09       62.53      3.42 o 
  -1   2   7       45.23       39.83      3.35 o 
   0   2   7       57.47       67.64      5.18 o 
   1   2   7       14.86       13.75      2.37 o 
   2   2   7      161.32      155.27      6.71 o 
   3   2   7       45.68       41.52      6.42 o 
   4   2   7      149.53      156.86      8.44 o 
   5   2   7       24.68       30.65      5.56 o 
   6   2   7       27.07       30.24      9.51 o 
 -10   3   7       53.56       68.27      9.59 o 
  -9   3   7      489.83      552.19     20.54 o 
  -8   3   7       20.89       18.98      4.46 o 
  -7   3   7        0.01        0.90      1.74 o 
  -6   3   7      728.56      759.17     18.06 o 
  -5   3   7       20.95       20.43      2.31 o 
  -4   3   7       38.32       40.50      3.05 o 
  -3   3   7      296.22      280.45     10.05 o 
  -2   3   7        5.72        6.67      1.27 o 
  -1   3   7      112.87      121.69      5.19 o 
   0   3   7       75.76       71.41      8.69 o 
   1   3   7        0.98        0.13      1.26 o 
   2   3   7      113.74      102.70     13.20 o 
   3   3   7       20.03       15.95      3.06 o 
   4   3   7        8.16        9.54      3.04 o 
   5   3   7       35.95       38.53      6.66 o 
 -10   4   7       33.62       46.71     11.33 o 
  -9   4   7       24.51       19.07      4.98 o 
  -8   4   7        1.07        0.17      2.10 o 
  -7   4   7        0.02        0.26      1.78 o 
  -6   4   7       23.82       23.67      3.29 o 
  -5   4   7      118.76      119.89      5.59 o 
  -4   4   7        8.04        8.45      2.10 o 
  -3   4   7       77.98       70.48      4.04 o 
  -2   4   7      118.41      108.82      5.66 o 
  -1   4   7       64.94       67.24      6.64 o 
   0   4   7       16.19       13.35      3.13 o 
   1   4   7       25.91       28.41      3.68 o 
   2   4   7       68.77       65.67      5.81 o 
   3   4   7        6.39        8.58      2.75 o 
   4   4   7       17.37       18.01      3.79 o 
  -9   5   7        3.83        4.61      3.21 o 
  -8   5   7       15.73       18.54      3.48 o 
  -7   5   7       55.14       61.92      5.50 o 
  -6   5   7      463.14      460.50     12.66 o 
  -5   5   7       80.45       78.75      8.87 o 
  -4   5   7        0.93       -1.44      1.41 o 
  -3   5   7        1.10        1.59      1.84 o 
  -2   5   7       99.08       96.17     11.65 o 
  -1   5   7       49.69       45.10      5.58 o 
   0   5   7       40.78       45.03      5.99 o 
   1   5   7       97.47       81.61      8.38 o 
   2   5   7      104.83       98.49     11.87 o 
   3   5   7        8.15        5.80      3.83 o 
   4   5   7       87.06      118.88     11.70 o 
  -9   6   7        2.19       -1.78      4.86 o 
  -8   6   7        0.00       -1.19      2.72 o 
  -7   6   7        6.36        9.66      3.48 o 
  -6   6   7      132.16      127.95      9.82 o 
  -5   6   7        1.35       -1.48      1.64 o 
  -4   6   7        0.38       -1.60      1.53 o 
  -3   6   7       86.97       94.66      8.49 o 
  -2   6   7      247.01      247.56     11.66 o 
  -1   6   7       51.07       54.16      6.72 o 
   0   6   7       31.04       27.72      6.55 o 
   1   6   7       53.60       52.73      7.24 o 
   2   6   7      177.99      174.76     17.44 o 
   3   6   7       39.14       47.46      7.35 o 
  -9   7   7       15.06       20.78      9.87 o 
  -8   7   7       54.20       60.60      7.65 o 
  -7   7   7       40.18       37.08      6.00 o 
  -6   7   7       44.20       42.58     13.28 o 
  -5   7   7       43.28       35.28      4.37 o 
  -4   7   7      162.14      141.41     10.88 o 
  -3   7   7      355.56      352.03     14.82 o 
  -2   7   7        0.01        0.03      2.04 o 
  -1   7   7        0.69       -1.65      2.73 o 
   0   7   7       26.21       18.10      4.79 o 
   1   7   7       18.94        5.55      7.09 o 
   2   7   7      134.02      152.54     13.38 o 
  -8   8   7       39.37       45.91      7.19 o 
  -7   8   7       63.89       53.09      7.46 o 
  -6   8   7       92.21       90.21      9.08 o 
  -5   8   7       12.18        1.56      3.28 o 
  -4   8   7       18.03       27.65      5.43 o 
  -3   8   7       59.00       75.69     11.08 o 
  -2   8   7       18.56       17.09     10.36 o 
  -1   8   7        0.04        0.23      3.39 o 
   0   8   7        7.92        8.92      6.04 o 
   1   8   7       22.91       17.15      4.83 o 
  -7   9   7       39.91       21.35      5.44 o 
  -6   9   7      142.46      203.67     20.98 o 
  -5   9   7       34.35       48.40      7.28 o 
  -4   9   7      208.85      256.43     15.10 o 
  -3   9   7        0.02       -2.50      2.75 o 
  -2   9   7       56.45       60.83      8.78 o 
  -1   9   7       42.20       40.57      7.09 o 
  -5  10   7        1.71        1.59      4.37 o 
  -4  10   7       13.67       24.94      6.17 o 
  -1 -12   8       17.79       16.57      5.21 o 
   0 -12   8        0.29        1.21      3.54 o 
   1 -12   8       13.89       12.64      5.43 o 
   2 -12   8      102.66      123.23     11.78 o 
   3 -12   8        7.75        6.64      5.73 o 
   4 -12   8       35.54       37.98      7.81 o 
  -2 -11   8       10.49        4.02      4.08 o 
  -1 -11   8        9.69        7.45      4.21 o 
   0 -11   8        0.57        4.04      3.25 o 
   1 -11   8      147.28      135.25     11.68 o 
   2 -11   8       79.18       67.83      8.65 o 
   3 -11   8       89.35      119.88     10.84 o 
   4 -11   8        0.47       -0.61      3.14 o 
   6 -11   8        0.04        1.84      3.22 o 
  -4 -10   8        9.19       11.78      4.52 o 
  -3 -10   8       20.25       15.74      7.84 o 
  -2 -10   8       20.85       16.06      4.83 o 
  -1 -10   8        1.08       -0.32      2.51 o 
   0 -10   8       65.63       57.62      7.59 o 
   1 -10   8       10.21        9.55      3.87 o 
   2 -10   8       30.06       30.24      5.55 o 
   3 -10   8      297.76      301.56     13.77 o 
   4 -10   8       77.86       81.47      8.34 o 
   5 -10   8        8.71        8.59      3.34 o 
   6 -10   8       24.64       17.50      4.73 o 
   7 -10   8       65.05       72.55      8.64 o 
  -5  -9   8       22.12       34.12      7.78 o 
  -4  -9   8       28.64       31.11      6.05 o 
  -3  -9   8       11.89        6.08      3.36 o 
  -2  -9   8        5.26        5.79      3.96 o 
  -1  -9   8      115.34       99.96     12.63 o 
   0  -9   8        4.24        1.71      5.72 o 
   1  -9   8      213.07      213.13     35.45 o 
   2  -9   8       35.84       28.72      6.69 o 
   3  -9   8       58.28       52.08      6.38 o 
   4  -9   8       78.12       74.16      6.11 o 
   5  -9   8        5.95        5.00      2.86 o 
   6  -9   8       77.34       73.90     11.07 o 
   7  -9   8       57.83       53.01     10.72 o 
  -5  -8   8       18.02       30.62      5.95 o 
  -4  -8   8       46.08       47.67      6.65 o 
  -3  -8   8       23.72       10.43      3.82 o 
  -2  -8   8       25.29       26.30      8.02 o 
  -1  -8   8       79.39       78.91      7.88 o 
   0  -8   8       29.00       23.68      5.12 o 
   1  -8   8      932.31      990.74     26.57 o 
   2  -8   8      447.83      488.86     16.66 o 
   3  -8   8      387.94      421.99     11.99 o 
   4  -8   8       38.27       36.95      4.34 o 
   5  -8   8      221.10      215.72     10.77 o 
   6  -8   8       91.22       92.83     13.23 o 
   7  -8   8      104.59       85.72      8.80 o 
  -6  -7   8        2.63        2.95      3.71 o 
  -5  -7   8       62.62       66.61      8.52 o 
  -4  -7   8       49.91       59.92      5.60 o 
  -3  -7   8     1843.18     1984.83     36.02 o 
  -2  -7   8       59.67       45.30      4.44 o 
  -1  -7   8       88.33       78.22      7.46 o 
   0  -7   8       86.98       87.19      5.69 o 
   1  -7   8      594.95      605.51     16.88 o 
   2  -7   8       49.03       48.28      3.50 o 
   3  -7   8       57.14       49.23      4.46 o 
   4  -7   8      268.03      274.87      9.52 o 
   5  -7   8      121.07      128.90      7.80 o 
   6  -7   8      305.35      313.49     13.88 o 
   7  -7   8       81.69       88.44      7.73 o 
  -7  -6   8      148.42      208.57     14.73 o 
  -6  -6   8        0.19       -3.13      2.51 o 
  -5  -6   8       13.63       13.65      3.15 o 
  -4  -6   8       70.44       59.07      5.61 o 
  -3  -6   8      424.99      473.41     12.91 o 
  -2  -6   8      628.03      625.00     14.87 o 
  -1  -6   8      152.25      169.66      6.66 o 
   0  -6   8      529.57      534.01     12.88 o 
   1  -6   8       14.14       12.78      2.13 o 
   2  -6   8      321.00      329.59     11.04 o 
   3  -6   8        0.12       -1.17      0.99 o 
   4  -6   8       24.37       21.83      3.11 o 
   5  -6   8      526.23      570.08     15.09 o 
   6  -6   8       63.05       66.73      6.32 o 
   7  -6   8       18.50       11.27      3.40 o 
  -7  -5   8       21.08       28.70      5.60 o 
  -6  -5   8       77.61       94.66      9.13 o 
  -5  -5   8       37.69       31.07      4.01 o 
  -4  -5   8      253.95      230.15     14.21 o 
  -3  -5   8        0.91        1.54      1.64 o 
  -2  -5   8       59.46       67.14      4.97 o 
  -1  -5   8        0.06        1.85      1.25 o 
   0  -5   8       16.93       18.87      3.58 o 
   1  -5   8       35.74       26.89      2.07 o 
   2  -5   8      182.74      191.83      6.31 o 
   3  -5   8      122.56      134.64      5.83 o 
   4  -5   8      390.86      398.07      9.80 o 
   5  -5   8        0.00        1.91      1.87 o 
   6  -5   8        1.70        1.05      2.19 o 
   7  -5   8        2.71        3.04      2.55 o 
  -8  -4   8       33.57       48.67      7.21 o 
  -7  -4   8        0.06       -0.89      2.35 o 
  -6  -4   8        0.91       -1.76      3.87 o 
  -5  -4   8       13.70       10.14      2.38 o 
  -4  -4   8        4.31        2.25      1.59 o 
  -3  -4   8       18.63       13.95      4.48 o 
  -2  -4   8       88.30       73.53      6.77 o 
  -1  -4   8      354.50      378.43     12.13 o 
   0  -4   8      311.55      311.79      5.83 o 
   1  -4   8        3.51        3.13      0.90 o 
   2  -4   8       48.35       48.00      3.43 o 
   3  -4   8      228.12      240.42      8.44 o 
   4  -4   8      178.41      172.11      7.53 o 
   5  -4   8       11.42       16.19      3.28 o 
   6  -4   8       18.74       20.70      3.98 o 
   7  -4   8        9.91        3.95      2.78 o 
  -8  -3   8        0.14       -4.84      2.42 o 
  -7  -3   8       38.42       32.79      5.69 o 
  -6  -3   8       46.09       30.67      5.09 o 
  -5  -3   8      243.54      237.27     10.77 o 
  -4  -3   8      104.46      110.49      5.98 o 
  -3  -3   8       14.11       15.59      3.07 o 
  -2  -3   8        4.27        3.86      1.78 o 
  -1  -3   8      366.33      424.20      8.06 o 
   0  -3   8      178.15      172.89      4.71 o 
   1  -3   8      143.31      130.79      5.12 o 
   2  -3   8        1.71        1.06      1.30 o 
   3  -3   8        0.33        0.37      1.01 o 
   4  -3   8      183.85      189.48      9.95 o 
   5  -3   8       74.62       69.40      9.50 o 
   6  -3   8       29.30       36.24      4.71 o 
   7  -3   8        0.29        0.88      2.77 o 
  -9  -2   8       21.61       14.27      7.04 o 
  -8  -2   8        3.61        3.06      3.94 o 
  -7  -2   8       71.45       59.41      7.24 o 
  -6  -2   8       36.19       29.60      4.83 o 
  -5  -2   8      101.77       90.68      5.94 o 
  -4  -2   8        0.00        1.03      1.86 o 
  -3  -2   8       85.31       89.42      5.27 o 
  -2  -2   8      470.79      516.03     11.85 o 
  -1  -2   8       14.80       13.69      2.53 o 
   0  -2   8      209.82      232.96      5.64 o 
   1  -2   8       19.96       14.10      2.13 o 
   2  -2   8      487.86      522.70     10.78 o 
   3  -2   8       49.52       45.17      3.58 o 
   4  -2   8      117.73      112.44      8.85 o 
   5  -2   8       25.95       25.95      3.99 o 
   6  -2   8        0.63        2.30      2.32 o 
   7  -2   8       66.08       69.14      7.34 o 
  -9  -1   8       52.92       45.69      7.16 o 
  -8  -1   8       14.97       18.92      4.62 o 
  -7  -1   8      146.07      106.47     10.38 o 
  -6  -1   8      290.82      249.49     11.32 o 
  -5  -1   8        0.42        2.29      1.38 o 
  -4  -1   8        8.35        7.84      1.68 o 
  -3  -1   8        9.22        5.61      1.39 o 
  -2  -1   8       49.41       62.25      2.90 o 
  -1  -1   8      818.02      891.34     20.71 o 
   0  -1   8      244.74      269.69      6.11 o 
   1  -1   8      177.05      168.72      6.24 o 
   2  -1   8       15.66       15.66      2.59 o 
   3  -1   8     1009.49     1073.58     26.18 o 
   4  -1   8      113.40      109.13      7.14 o 
   5  -1   8        0.63        6.80      3.15 o 
   6  -1   8       61.29       53.94      8.46 o 
   7  -1   8      122.46      161.20     30.61 o 
  -9   0   8        0.00       -3.11      7.00 o 
  -8   0   8        0.00        1.02      2.84 o 
  -7   0   8        2.85       -1.76      3.16 o 
  -6   0   8       98.16       98.56      8.34 o 
  -5   0   8      382.23      406.55     10.91 o 
  -4   0   8      171.75      175.42      5.12 o 
  -3   0   8      144.68      137.45      6.48 o 
  -2   0   8       87.08       75.86      3.28 o 
  -1   0   8       92.16       86.12      3.50 o 
   0   0   8        9.02        7.97      1.87 o 
   1   0   8        8.99        6.71      1.77 o 
   2   0   8       76.67       76.54      5.45 o 
   3   0   8     2434.78     2688.66     45.50 o 
   4   0   8       12.50       16.02      3.09 o 
   5   0   8        0.01       -0.05      2.52 o 
   6   0   8       37.22       49.79      7.43 o 
  -9   1   8      109.56      119.30     18.71 o 
  -8   1   8        0.67        4.42      4.29 o 
  -7   1   8       68.95       74.26      7.66 o 
  -6   1   8      108.38       92.62      8.08 o 
  -5   1   8        8.55        8.51      1.94 o 
  -4   1   8      379.18      367.68      8.26 o 
  -3   1   8      158.43      149.21      5.01 o 
  -2   1   8       17.74       14.65      2.36 o 
  -1   1   8      627.36      665.28     14.39 o 
   0   1   8       46.49       50.30      4.54 o 
   1   1   8      206.82      198.53      7.29 o 
   2   1   8      351.53      340.41     10.51 o 
   3   1   8       40.17       36.61      4.56 o 
   4   1   8      140.61      129.66      8.19 o 
   5   1   8       96.87      107.10     15.70 o 
   6   1   8      111.22      116.56     11.44 o 
  -9   2   8       80.43       99.47     11.10 o 
  -8   2   8       25.75       18.93      4.66 o 
  -7   2   8        8.56        4.28      2.75 o 
  -6   2   8        6.93        4.10      2.50 o 
  -5   2   8      504.40      495.01     15.77 o 
  -4   2   8        3.95        2.16      1.08 o 
  -3   2   8       95.24       90.32      3.96 o 
  -2   2   8       30.39       28.42      2.40 o 
  -1   2   8        0.07        0.98      1.06 o 
   0   2   8      555.09      598.61     14.26 o 
   1   2   8       98.06      105.79      9.03 o 
   2   2   8        0.97       -0.98      1.42 o 
   3   2   8        5.05        4.43      2.18 o 
   4   2   8       73.03       89.69      7.29 o 
   5   2   8        9.96        7.48      7.32 o 
  -9   3   8        1.42        1.85      3.76 o 
  -8   3   8       54.19       48.10      6.87 o 
  -7   3   8      505.34      523.65     20.91 o 
  -6   3   8      334.93      353.36     10.57 o 
  -5   3   8        4.93        8.49      1.75 o 
  -4   3   8      216.58      216.08      6.36 o 
  -3   3   8        7.44        4.09      1.31 o 
  -2   3   8       39.76       34.70      3.50 o 
  -1   3   8        0.27        0.85      1.17 o 
   0   3   8        2.69        3.02      2.25 o 
   1   3   8        8.62       10.34      2.43 o 
   2   3   8      203.89      205.91      8.55 o 
   3   3   8        3.38        4.17      3.20 o 
   4   3   8        1.73        3.69      2.62 o 
   5   3   8        0.49        3.44      3.60 o 
  -9   4   8        7.74        3.39      6.10 o 
  -8   4   8        0.85       -0.89      2.98 o 
  -7   4   8        3.22        3.08      2.03 o 
  -6   4   8       67.44       55.45      5.63 o 
  -5   4   8      307.31      325.59      8.60 o 
  -4   4   8       61.91       60.41      4.05 o 
  -3   4   8        0.73        0.72      1.90 o 
  -2   4   8      142.11      149.12      7.06 o 
  -1   4   8        9.33        8.01      1.97 o 
   0   4   8        8.98        4.74      2.18 o 
   1   4   8      166.98      182.13      8.41 o 
   2   4   8       50.22       50.35      5.39 o 
   3   4   8       26.82       21.09      4.03 o 
   4   4   8        0.03       -0.68      2.52 o 
  -9   5   8       27.87       22.32      8.62 o 
  -8   5   8       13.72       11.73      3.82 o 
  -7   5   8       12.91       12.76      3.55 o 
  -6   5   8      207.13      240.95     26.02 o 
  -5   5   8       54.02       51.86      4.84 o 
  -4   5   8       81.33       86.02      7.78 o 
  -3   5   8       41.02       45.18      5.78 o 
  -2   5   8        7.47        2.55      2.48 o 
  -1   5   8      123.22      107.97      9.23 o 
   0   5   8       69.17       71.13     23.09 o 
   1   5   8        5.06        4.60      3.01 o 
   2   5   8       23.18       19.57      5.03 o 
   3   5   8       25.51       25.98      6.00 o 
  -9   6   8      101.05      136.01     18.10 o 
  -8   6   8        9.91       19.57      4.94 o 
  -7   6   8       22.35       12.60      3.93 o 
  -6   6   8        0.00       -1.21      2.42 o 
  -5   6   8       27.61       26.76      3.74 o 
  -4   6   8        1.85        0.37      2.38 o 
  -3   6   8      124.96      110.24     24.89 o 
  -2   6   8       57.33       53.55      6.81 o 
  -1   6   8      134.78      128.35     10.89 o 
   0   6   8      162.84      166.67     12.51 o 
   1   6   8        5.64       14.54      4.47 o 
   2   6   8        3.83        9.92      4.51 o 
  -8   7   8       10.90       12.63      8.39 o 
  -7   7   8        2.04       -0.57      4.11 o 
  -6   7   8       42.43       41.44      6.16 o 
  -5   7   8       80.44       71.26      7.63 o 
  -4   7   8        2.98       10.09      3.49 o 
  -3   7   8        2.14       -1.32      5.72 o 
  -2   7   8        5.27        1.25      2.94 o 
  -1   7   8       27.61       22.01      7.93 o 
   0   7   8       14.65        8.75     11.32 o 
   1   7   8        6.66        8.34      4.47 o 
  -8   8   8        1.67        1.56      4.12 o 
  -7   8   8        6.00       -1.11      3.47 o 
  -6   8   8       25.64       28.61      8.29 o 
  -5   8   8        0.20       -1.20      3.43 o 
  -4   8   8       42.96       40.65      6.43 o 
  -3   8   8       10.60       14.38      4.48 o 
  -2   8   8        1.02       -1.22      3.01 o 
  -1   8   8        0.02       -3.28      3.44 o 
   0   8   8        0.21       -0.67      3.67 o 
  -6   9   8       11.80        9.38      6.18 o 
  -5   9   8        2.08       -0.94      3.75 o 
  -4   9   8        7.88        2.85      3.93 o 
  -3   9   8        0.82        0.63      3.99 o 
  -2   9   8      104.32      158.22     14.07 o 
   0 -12   9        0.06        2.24      4.43 o 
   1 -12   9        0.95        1.60      4.05 o 
   2 -12   9        2.32        3.02      3.82 o 
   3 -12   9        0.76        3.20      4.03 o 
   4 -12   9       35.92       48.33     15.00 o 
  -2 -11   9        2.66       11.45      7.44 o 
  -1 -11   9      117.30      149.05     13.04 o 
   0 -11   9       25.26       32.73      6.42 o 
   1 -11   9       31.38       26.18      5.65 o 
   2 -11   9        0.50        7.50      4.03 o 
   3 -11   9       11.84       14.80      4.84 o 
   4 -11   9        1.12        0.29      2.92 o 
   5 -11   9       14.75       13.86      6.84 o 
  -3 -10   9       18.96       11.58      4.32 o 
  -2 -10   9        0.24       -0.57      3.20 o 
  -1 -10   9        0.05       -3.49      2.56 o 
   0 -10   9      140.53      137.55     11.58 o 
   1 -10   9       28.57       21.89      5.47 o 
   2 -10   9        4.89        4.25      4.45 o 
   3 -10   9        0.04       -3.27      3.31 o 
   4 -10   9        0.67        2.23      3.21 o 
   5 -10   9      110.56       87.89     12.68 o 
   6 -10   9        6.67        9.05      3.77 o 
  -4  -9   9       24.74       20.09     10.34 o 
  -3  -9   9        0.10        0.55      3.00 o 
  -2  -9   9       26.64       24.65     15.77 o 
  -1  -9   9        0.37       -0.02      2.50 o 
   0  -9   9      124.12      133.09     20.83 o 
   1  -9   9      223.91      219.39     11.38 o 
   2  -9   9        8.06        8.37      3.41 o 
   3  -9   9      110.07      127.00     10.16 o 
   4  -9   9       18.49       13.48      4.10 o 
   5  -9   9      228.46      221.64     32.24 o 
   6  -9   9       24.59       25.71      7.70 o 
   7  -9   9       17.62       22.79      6.07 o 
  -5  -8   9      123.12      138.24     12.13 o 
  -4  -8   9        7.82       10.44      3.75 o 
  -3  -8   9      105.95      110.00     10.18 o 
  -2  -8   9        7.11        1.80      2.81 o 
  -1  -8   9      131.90      148.46     10.97 o 
   0  -8   9        4.08        2.80      2.31 o 
   1  -8   9     1346.33     1402.13     34.36 o 
   2  -8   9      194.21      182.39      9.80 o 
   3  -8   9      153.86      166.30      8.73 o 
   4  -8   9      110.83      115.12     12.96 o 
   5  -8   9        8.02        8.86      4.81 o 
   6  -8   9       54.59       49.91      6.81 o 
   7  -8   9       12.71        9.72      8.06 o 
  -6  -7   9       20.14       26.33      5.93 o 
  -5  -7   9       44.27       44.64      5.30 o 
  -4  -7   9        0.02        1.25      2.17 o 
  -3  -7   9        0.96       -0.23      1.72 o 
  -2  -7   9        3.28        0.54      1.87 o 
  -1  -7   9      743.91      727.51     16.79 o 
   0  -7   9      369.94      392.24     11.28 o 
   1  -7   9        2.55        2.46      2.58 o 
   2  -7   9       81.15       66.79      6.72 o 
   3  -7   9      168.87      157.89      8.54 o 
   4  -7   9        0.14        1.42      2.32 o 
   5  -7   9       37.15       39.42      4.67 o 
   6  -7   9        0.61        0.55      2.50 o 
   7  -7   9      136.54      161.34     10.89 o 
  -7  -6   9       84.85      103.42     15.32 o 
  -6  -6   9       34.18       26.46      5.34 o 
  -5  -6   9      147.65      124.68     11.13 o 
  -4  -6   9       33.77       31.95      4.17 o 
  -3  -6   9      654.25      651.83     16.15 o 
  -2  -6   9        2.40        0.14      1.78 o 
  -1  -6   9        0.03       -1.61      1.56 o 
   0  -6   9      266.45      264.30      8.64 o 
   1  -6   9      347.88      378.60     10.61 o 
   2  -6   9      478.08      509.73      9.50 o 
   3  -6   9      321.55      354.62     10.80 o 
   4  -6   9        3.45        1.74      1.57 o 
   5  -6   9       15.96       10.56      2.87 o 
   6  -6   9       47.45       48.05      5.68 o 
   7  -6   9       59.07       66.63      7.25 o 
  -7  -5   9       30.79       29.21     12.53 o 
  -6  -5   9        4.32       10.63      3.82 o 
  -5  -5   9       47.29       31.58      4.02 o 
  -4  -5   9      343.78      343.99     17.15 o 
  -3  -5   9        5.35        4.47      2.02 o 
  -2  -5   9      135.34      139.58      6.94 o 
  -1  -5   9      320.52      337.61     11.19 o 
   0  -5   9      505.13      509.32     12.51 o 
   1  -5   9       15.32       10.65      1.46 o 
   2  -5   9        5.59        4.65      1.22 o 
   3  -5   9        3.65        3.66      1.44 o 
   4  -5   9       28.85       23.19      2.89 o 
   5  -5   9       82.24       86.56      6.74 o 
   6  -5   9       10.96        9.65      3.13 o 
   7  -5   9        8.88        7.39      3.13 o 
  -8  -4   9      117.73      142.62     12.49 o 
  -7  -4   9        3.12        0.15      3.02 o 
  -6  -4   9        4.39        5.53      5.05 o 
  -5  -4   9       23.73       13.69      4.06 o 
  -4  -4   9        2.47        3.86      1.78 o 
  -3  -4   9        1.53        0.81      1.41 o 
  -2  -4   9        0.82       -0.26      1.28 o 
  -1  -4   9      100.66       96.68      5.26 o 
   0  -4   9       28.52       21.08      3.91 o 
   1  -4   9        4.93        6.59      1.29 o 
   2  -4   9        3.05        3.54      1.19 o 
   3  -4   9      362.12      354.55      9.05 o 
   4  -4   9      143.02      144.69      6.31 o 
   5  -4   9       16.90       16.56      3.40 o 
   6  -4   9        0.16       -1.66      2.30 o 
   7  -4   9        8.14        0.28      3.14 o 
  -8  -3   9       15.76       16.37      4.60 o 
  -7  -3   9       48.74       57.71      7.64 o 
  -6  -3   9        4.43       -0.51      2.78 o 
  -5  -3   9       11.35       10.28      2.94 o 
  -4  -3   9       24.36       24.85      3.24 o 
  -3  -3   9      150.78      129.47      6.12 o 
  -2  -3   9       46.23       41.93      3.75 o 
  -1  -3   9       74.53       71.04      6.83 o 
   0  -3   9       94.42       93.54      3.77 o 
   1  -3   9      307.63      303.82     11.78 o 
   2  -3   9       62.44       53.82      3.79 o 
   3  -3   9      162.16      166.08      9.11 o 
   4  -3   9       14.89       13.02      3.32 o 
   5  -3   9        3.78        3.42      2.13 o 
   6  -3   9       17.25       15.55      3.46 o 
   7  -3   9        3.58       -0.73      2.92 o 
  -9  -2   9       15.37       25.86      6.14 o 
  -8  -2   9       13.55       10.14      4.17 o 
  -7  -2   9       16.46       14.77      4.45 o 
  -6  -2   9      255.21      231.47     11.45 o 
  -5  -2   9        0.38        1.17      1.58 o 
  -4  -2   9      405.59      443.56     11.88 o 
  -3  -2   9       20.80       24.79      2.82 o 
  -2  -2   9       42.97       36.23      5.98 o 
  -1  -2   9      132.44      120.70      3.96 o 
   0  -2   9       10.40       10.09      1.70 o 
   1  -2   9        6.48        9.37      2.20 o 
   2  -2   9      239.28      239.76      9.26 o 
   3  -2   9        2.61        2.75      1.72 o 
   4  -2   9        6.54        9.20      2.52 o 
   5  -2   9       47.16       43.62     13.15 o 
   6  -2   9        7.82        7.97      4.14 o 
  -9  -1   9        2.10        5.13      4.14 o 
  -8  -1   9        0.00       -0.09      3.44 o 
  -7  -1   9        1.66       -1.22      2.31 o 
  -6  -1   9       46.00       39.04      5.46 o 
  -5  -1   9      185.66      205.31      7.67 o 
  -4  -1   9        3.68        4.85      1.67 o 
  -3  -1   9      158.68      156.94      6.03 o 
  -2  -1   9        7.22        6.26      1.19 o 
  -1  -1   9        1.82        1.49      1.01 o 
   0  -1   9       57.37       56.11      4.20 o 
   1  -1   9       41.87       52.77      6.48 o 
   2  -1   9       12.17       11.31      2.45 o 
   3  -1   9       14.63       11.11      2.68 o 
   4  -1   9       77.70       65.81      6.01 o 
   5  -1   9        1.03       -1.51      2.66 o 
   6  -1   9       69.55       73.05      8.93 o 
  -9   0   9       18.00       15.51      5.20 o 
  -8   0   9        1.05       -0.35      2.75 o 
  -7   0   9       85.66       82.49      8.32 o 
  -6   0   9       97.56       95.81      8.33 o 
  -5   0   9       16.18       15.16      2.60 o 
  -4   0   9       87.00       90.28      5.68 o 
  -3   0   9      300.48      294.68      9.67 o 
  -2   0   9      437.86      432.17      8.93 o 
  -1   0   9      337.34      296.21     12.60 o 
   0   0   9        5.86        3.98      1.35 o 
   1   0   9      211.50      205.87      7.68 o 
   2   0   9     1253.77     1329.71     26.19 o 
   3   0   9       57.01       57.42      5.31 o 
   4   0   9        1.55       -0.24      1.88 o 
   5   0   9       83.65       73.83      8.46 o 
   6   0   9       10.98       12.41      5.01 o 
  -9   1   9       13.43       10.85      4.81 o 
  -8   1   9       43.53       44.95      6.44 o 
  -7   1   9      132.60      150.77     11.10 o 
  -6   1   9       47.16       50.92      6.07 o 
  -5   1   9        0.01        1.43      1.61 o 
  -4   1   9      253.45      244.50      9.93 o 
  -3   1   9       10.80       10.18      1.65 o 
  -2   1   9      118.68      121.48      5.53 o 
  -1   1   9      310.21      298.26      9.01 o 
   0   1   9       20.13       13.27      2.44 o 
   1   1   9      911.91      982.11     23.60 o 
   2   1   9       60.02       58.92      5.34 o 
   3   1   9       11.58       14.39      3.13 o 
   4   1   9        5.96        6.09      2.67 o 
   5   1   9       93.48      116.03     18.58 o 
  -9   2   9        9.48       10.40      5.07 o 
  -8   2   9       28.52       30.20      5.74 o 
  -7   2   9        7.98        6.22      3.43 o 
  -6   2   9       97.49       99.54      8.33 o 
  -5   2   9       25.95       18.36      2.33 o 
  -4   2   9      512.74      555.49     14.05 o 
  -3   2   9      454.99      442.13      9.69 o 
  -2   2   9      217.86      222.11      7.67 o 
  -1   2   9        7.64        9.16      2.08 o 
   0   2   9        0.10       -0.36      1.44 o 
   1   2   9      197.22      210.77      8.42 o 
   2   2   9      431.42      478.16     13.93 o 
   3   2   9       12.63        9.14      3.73 o 
   4   2   9       99.70       95.97     11.95 o 
   5   2   9        1.16        6.26      4.40 o 
  -9   3   9       40.76       48.70      7.66 o 
  -8   3   9        1.94        3.01      3.71 o 
  -7   3   9      107.99      124.45      9.99 o 
  -6   3   9      134.87      131.33      9.73 o 
  -5   3   9      724.03      791.35     17.64 o 
  -4   3   9       98.45       96.87      5.24 o 
  -3   3   9       71.04       75.37      5.41 o 
  -2   3   9        1.93        2.31      1.59 o 
  -1   3   9        1.35       -2.45      1.23 o 
   0   3   9       11.17       11.20      2.52 o 
   1   3   9      450.17      485.73     18.75 o 
   2   3   9      129.04      136.04     13.71 o 
   3   3   9       51.71       51.57      7.41 o 
   4   3   9       28.54       35.06      8.16 o 
  -9   4   9       26.97       35.93      6.40 o 
  -8   4   9        0.01       -3.95      2.79 o 
  -7   4   9      116.13      114.72      9.79 o 
  -6   4   9       31.06       22.57      4.74 o 
  -5   4   9       11.23       10.80      3.84 o 
  -4   4   9        6.62        4.62      2.01 o 
  -3   4   9       19.45       14.02      2.76 o 
  -2   4   9      119.77      110.10      8.31 o 
  -1   4   9       33.21       32.10      5.79 o 
   0   4   9       44.60       48.86      4.92 o 
   1   4   9       18.08       17.22      4.02 o 
   2   4   9      249.43      270.91     21.04 o 
   3   4   9       34.78       32.76      5.04 o 
  -9   5   9        6.22        4.63      6.10 o 
  -8   5   9      139.71      185.33     19.74 o 
  -7   5   9       71.43       69.19      7.40 o 
  -6   5   9       28.41       29.88      5.15 o 
  -5   5   9      237.28      236.39     11.10 o 
  -4   5   9       94.67       86.00      8.07 o 
  -3   5   9       10.51        5.74      4.03 o 
  -2   5   9        1.57       -0.95      2.24 o 
  -1   5   9       20.85       23.17      4.65 o 
   0   5   9        1.13        2.91      2.60 o 
   1   5   9        0.33        3.44      3.42 o 
   2   5   9      141.79      147.70     14.65 o 
  -8   6   9       12.12       16.42      6.75 o 
  -7   6   9       59.46       57.14      7.27 o 
  -6   6   9       34.02       29.16      5.58 o 
  -5   6   9        0.20        0.32      2.54 o 
  -4   6   9       57.06       45.62      6.40 o 
  -3   6   9       82.29       57.58      7.15 o 
  -2   6   9       16.31       11.46      3.87 o 
  -1   6   9       44.82       50.91      7.30 o 
   0   6   9        6.19        4.64      3.67 o 
   1   6   9       20.28       18.77      5.04 o 
  -8   7   9        0.79        1.07      3.77 o 
  -7   7   9       90.88      115.35     11.84 o 
  -6   7   9       15.84       23.92      7.59 o 
  -5   7   9        6.54        5.23      3.59 o 
  -4   7   9        6.42        4.01      3.38 o 
  -3   7   9      183.91      175.45     13.07 o 
  -2   7   9        8.91        7.18      4.04 o 
  -1   7   9       28.06       31.66      6.26 o 
   0   7   9       19.91       32.33      6.78 o 
  -7   8   9        0.19       -2.83      6.18 o 
  -6   8   9        0.13       -1.20      4.56 o 
  -5   8   9        0.28       -0.04      3.60 o 
  -4   8   9        2.64       11.15      4.19 o 
  -3   8   9       15.02       13.09      4.56 o 
  -2   8   9       43.70       62.97      8.92 o 
   0 -12  10       13.14       11.77      5.01 o 
   1 -12  10      133.90      196.24     15.43 o 
   2 -12  10        1.19        3.36      4.17 o 
   3 -12  10       20.34       34.90      6.69 o 
  -2 -11  10        1.64        6.12      5.15 o 
  -1 -11  10       18.94       18.34      5.49 o 
   0 -11  10        6.65        5.70      8.89 o 
   1 -11  10        3.70       -0.81      3.67 o 
   2 -11  10       96.08      104.84     10.72 o 
   3 -11  10        8.54        7.42      3.97 o 
   4 -11  10       23.40       16.16      5.08 o 
   5 -11  10        0.02        2.13      4.68 o 
  -3 -10  10        1.54       -3.81      2.99 o 
  -2 -10  10        0.03        2.33      3.34 o 
  -1 -10  10       10.33       10.51      4.17 o 
   0 -10  10        6.61       13.18      4.36 o 
   1 -10  10       80.40       80.34      8.66 o 
   2 -10  10       43.42       42.85      6.81 o 
   3 -10  10        1.78        1.60      3.28 o 
   4 -10  10       54.16       46.51      6.91 o 
   5 -10  10        0.76        1.45      4.93 o 
  -4  -9  10       29.54       21.32      5.69 o 
  -3  -9  10       18.91       22.90      5.06 o 
  -2  -9  10      120.50       99.11      9.85 o 
  -1  -9  10       29.91       31.30      5.87 o 
   0  -9  10        0.07       -2.16      2.71 o 
   1  -9  10        0.11       -0.70      2.50 o 
   2  -9  10       31.47       30.56      5.47 o 
   3  -9  10       40.85       38.37      6.05 o 
   4  -9  10        1.90       -0.10      2.90 o 
   6  -9  10        0.18        5.26      4.55 o 
  -5  -8  10       21.62       20.68      5.53 o 
  -4  -8  10       12.63       12.66      4.53 o 
  -3  -8  10       55.91       49.25      7.20 o 
  -2  -8  10        3.37        2.44      2.51 o 
  -1  -8  10      532.85      538.58     39.37 o 
   0  -8  10       29.38       31.61      4.03 o 
   1  -8  10      200.21      196.77      9.59 o 
   2  -8  10      149.91      155.88      8.05 o 
   3  -8  10      529.74      554.07     14.79 o 
   4  -8  10        5.58       12.00      5.50 o 
   5  -8  10       75.26       78.08     12.13 o 
   6  -8  10        1.11        2.10      2.98 o 
  -6  -7  10       48.73       52.63      7.66 o 
  -5  -7  10      292.76      297.72     12.55 o 
  -4  -7  10        1.30        1.16      2.39 o 
  -3  -7  10      314.65      328.99     11.24 o 
  -2  -7  10      538.04      560.76     15.03 o 
  -1  -7  10      680.21      694.22     16.79 o 
   0  -7  10      454.63      502.40     13.59 o 
   1  -7  10      191.17      180.15     13.26 o 
   2  -7  10       32.47       30.94      3.90 o 
   3  -7  10       89.73       73.55      5.75 o 
   4  -7  10      136.75      127.09      6.60 o 
   5  -7  10       52.74       59.84      5.82 o 
   6  -7  10       72.08       61.03      6.19 o 
  -7  -6  10        0.00       -2.48      3.36 o 
  -6  -6  10      138.91      161.26     12.37 o 
  -5  -6  10       34.78       47.93      5.42 o 
  -4  -6  10      281.01      248.54      9.66 o 
  -3  -6  10        1.29       -0.43      1.88 o 
  -2  -6  10      702.30      780.43     30.25 o 
  -1  -6  10      319.76      331.03     17.75 o 
   0  -6  10      599.84      668.53     15.87 o 
   1  -6  10        0.33        4.11      1.92 o 
   2  -6  10       15.13       10.90      3.58 o 
   3  -6  10      534.44      546.16     15.00 o 
   4  -6  10       76.27       57.40      4.52 o 
   5  -6  10        3.10        4.01      2.65 o 
   6  -6  10       44.34       28.78      6.19 o 
  -7  -5  10        5.17        9.58      4.69 o 
  -6  -5  10       25.01       18.83      8.97 o 
  -5  -5  10       33.66       21.86      3.78 o 
  -4  -5  10      160.95      145.11     12.91 o 
  -3  -5  10      136.57      139.73     10.57 o 
  -2  -5  10        0.00        0.04      1.42 o 
  -1  -5  10       54.02       52.60      4.70 o 
   0  -5  10      772.32      810.94     19.47 o 
   1  -5  10        0.08       -1.62      1.27 o 
   2  -5  10        3.37        1.76      1.69 o 
   3  -5  10      146.55      164.23      6.32 o 
   4  -5  10       94.08       79.41      6.68 o 
   5  -5  10      272.48      254.91     10.21 o 
   6  -5  10        0.01        1.25      2.66 o 
  -8  -4  10        0.87       -2.41      2.96 o 
  -7  -4  10       46.71       69.12      8.60 o 
  -6  -4  10       48.68       45.59      8.05 o 
  -5  -4  10        2.23        1.11      1.83 o 
  -4  -4  10       65.08       59.87      6.18 o 
  -3  -4  10        0.01       -0.42      1.32 o 
  -2  -4  10        4.00        2.38      1.65 o 
  -1  -4  10      691.21      723.95     16.06 o 
   0  -4  10       47.59       49.96      8.09 o 
   1  -4  10       67.85       70.55      4.03 o 
   2  -4  10        1.30        1.16      1.29 o 
   3  -4  10      181.95      187.89      8.77 o 
   4  -4  10        9.65        8.04      2.10 o 
   5  -4  10       51.46       52.07      5.60 o 
   6  -4  10        2.13       -1.73      2.35 o 
  -8  -3  10        9.83        9.71      4.76 o 
  -7  -3  10        6.85        1.43      3.12 o 
  -6  -3  10      231.09      266.16     20.68 o 
  -5  -3  10      131.61      137.16      8.37 o 
  -4  -3  10       76.70       71.87      5.64 o 
  -3  -3  10       22.48       14.18      2.54 o 
  -2  -3  10      414.80      420.72     11.33 o 
  -1  -3  10       49.65       42.89      3.85 o 
   0  -3  10        1.72        3.24      2.08 o 
   1  -3  10       36.16       31.72      3.39 o 
   2  -3  10       83.00       87.61      5.95 o 
   3  -3  10        0.66        0.38      1.45 o 
   4  -3  10        8.95       12.11      2.49 o 
   5  -3  10       39.05       41.94      5.76 o 
   6  -3  10       76.46       91.10     10.25 o 
  -8  -2  10        7.54        7.98      4.45 o 
  -7  -2  10       26.47       19.48      6.61 o 
  -6  -2  10      134.80       96.02      8.79 o 
  -5  -2  10       64.31       69.56      7.37 o 
  -4  -2  10        3.52        3.97      1.81 o 
  -3  -2  10        0.14        1.42      1.35 o 
  -2  -2  10        5.53        4.77      1.79 o 
  -1  -2  10      143.18      142.12      8.63 o 
   0  -2  10       31.42       31.19      3.28 o 
   1  -2  10       20.03       16.70      3.52 o 
   2  -2  10       70.08       67.44      5.39 o 
   3  -2  10        1.78        1.65      2.08 o 
   4  -2  10       50.29       48.21      5.16 o 
   5  -2  10       44.73       39.46      6.48 o 
   6  -2  10        4.30        2.79      3.89 o 
  -9  -1  10       19.54       33.92     10.68 o 
  -8  -1  10        2.59        3.79      3.97 o 
  -7  -1  10       10.52        5.63      3.14 o 
  -6  -1  10       99.34       95.81      8.69 o 
  -5  -1  10       29.65       23.87      5.39 o 
  -4  -1  10       99.33      103.29     10.48 o 
  -3  -1  10       99.98      110.60      5.81 o 
  -2  -1  10       17.44       16.42      2.48 o 
  -1  -1  10       22.99       22.09      3.77 o 
   0  -1  10       50.97       45.09      4.03 o 
   1  -1  10        0.45        0.53      1.75 o 
   2  -1  10       18.17       16.74      4.12 o 
   3  -1  10        6.41        3.19      1.97 o 
   4  -1  10       44.37       38.58      4.91 o 
   5  -1  10       21.16       14.54      6.74 o 
  -9   0  10        0.02       -2.39      3.60 o 
  -8   0  10        1.61        6.48      3.89 o 
  -7   0  10      108.75      109.13      9.96 o 
  -6   0  10      175.61      182.51     10.86 o 
  -5   0  10      418.97      446.71     14.39 o 
  -4   0  10       34.03       28.41      5.34 o 
  -3   0  10       19.67       19.55      2.76 o 
  -2   0  10      128.85      120.74      5.84 o 
  -1   0  10       58.79       56.20      4.75 o 
   0   0  10       11.21        7.53      2.00 o 
   1   0  10      636.25      652.40     15.98 o 
   2   0  10       33.08       31.14      4.53 o 
   3   0  10      616.83      661.20     17.53 o 
   4   0  10      343.20      367.42     12.86 o 
   5   0  10      167.02      194.00     34.26 o 
  -9   1  10        6.56        6.60      4.90 o 
  -8   1  10        1.22        1.86      3.13 o 
  -7   1  10        2.10        2.47      3.88 o 
  -6   1  10       16.09       20.47      4.36 o 
  -5   1  10      878.30      947.36     20.29 o 
  -4   1  10      277.00      272.10      8.98 o 
  -3   1  10       31.85       29.50      3.29 o 
  -2   1  10      112.55      106.12      6.33 o 
  -1   1  10      239.87      249.43     13.79 o 
   0   1  10       24.81       25.60      3.55 o 
   1   1  10        3.89        3.24      2.00 o 
   2   1  10      391.58      414.57     12.91 o 
   3   1  10      310.49      324.28     11.87 o 
   4   1  10       39.29       27.85      7.87 o 
  -9   2  10       15.59       19.22      5.25 o 
  -8   2  10       16.39        9.30      4.65 o 
  -7   2  10        4.57        4.52      3.08 o 
  -6   2  10       28.75       19.36      9.28 o 
  -5   2  10       29.20       26.94      3.62 o 
  -4   2  10      196.87      215.11      6.66 o 
  -3   2  10      212.35      210.27      7.77 o 
  -2   2  10      908.22      946.90     20.05 o 
  -1   2  10       11.10        6.51      2.56 o 
   0   2  10        3.22       -0.16      1.64 o 
   1   2  10       86.42       81.42     11.15 o 
   2   2  10      327.95      359.92     12.24 o 
   3   2  10        1.77        2.95      2.62 o 
   4   2  10       82.16       89.97     18.94 o 
  -9   3  10        1.81        0.54      6.19 o 
  -8   3  10       15.36       16.91      6.23 o 
  -7   3  10        0.42       -2.39      3.75 o 
  -6   3  10       51.68       63.52      6.91 o 
  -5   3  10      179.81      187.20      8.91 o 
  -4   3  10        1.18        1.02      1.97 o 
  -3   3  10        0.05        0.71      1.74 o 
  -2   3  10        2.18        2.70      1.83 o 
  -1   3  10       55.49       52.34      6.55 o 
   0   3  10      124.21      117.41      8.34 o 
   1   3  10       60.78       60.05      7.20 o 
   2   3  10       13.15       10.52      3.41 o 
   3   3  10       22.95       22.30      4.38 o 
  -9   4  10        9.17        6.32      6.54 o 
  -8   4  10       20.12       22.80      5.44 o 
  -7   4  10       20.37       19.12      5.99 o 
  -6   4  10        7.69        5.18      5.66 o 
  -5   4  10       96.04       99.59      6.89 o 
  -4   4  10      146.90      148.05      7.83 o 
  -3   4  10        6.96        7.45      2.49 o 
  -2   4  10        4.99        2.83      2.23 o 
  -1   4  10        0.35        1.98      2.08 o 
   0   4  10      328.90      340.73     15.14 o 
   1   4  10       21.83       23.66     11.76 o 
   2   4  10        1.07        1.04      3.22 o 
  -8   5  10      192.99      227.97     22.02 o 
  -7   5  10       29.00       42.62      9.88 o 
  -6   5  10       21.04        9.62      5.63 o 
  -5   5  10        0.09        1.27      2.70 o 
  -4   5  10      259.58      250.61     12.09 o 
  -3   5  10        0.02       -4.31      3.51 o 
  -2   5  10        0.04       -2.51      2.34 o 
  -1   5  10        0.00        1.34      2.64 o 
   0   5  10      299.09      323.85     19.43 o 
   1   5  10        0.95       -2.35      2.94 o 
  -8   6  10        0.73        4.04      6.16 o 
  -7   6  10        3.21       12.12      5.43 o 
  -6   6  10        1.22       -1.21      4.74 o 
  -5   6  10       11.64        7.67      3.67 o 
  -4   6  10        0.00       -1.63      3.93 o 
  -3   6  10        3.61        7.07      3.42 o 
  -2   6  10        6.23        4.94      5.03 o 
  -1   6  10       83.91       89.04      9.72 o 
   0   6  10        1.67        5.12      4.15 o 
  -7   7  10        1.27       -2.19      4.17 o 
  -6   7  10        1.04       -3.11      5.33 o 
  -5   7  10       19.12        9.47      6.47 o 
  -4   7  10        1.11        3.06      3.29 o 
  -3   7  10       28.81       21.93      5.59 o 
  -2   7  10       23.12       13.10      4.78 o 
  -1   7  10        2.13        5.00      4.31 o 
  -5   8  10       13.10       22.86      6.20 o 
  -4   8  10       62.11       85.82     10.33 o 
  -1 -11  11      116.18      156.51     13.53 o 
   0 -11  11       11.54        8.52      4.85 o 
   1 -11  11        8.94        8.83      4.59 o 
   2 -11  11       18.63       21.43      5.75 o 
   3 -11  11       14.20       17.69      5.60 o 
   4 -11  11       50.39       42.41      9.61 o 
  -3 -10  11       17.74       21.40      5.82 o 
  -2 -10  11        7.93       10.47      4.40 o 
  -1 -10  11        1.49       -0.78      3.82 o 
   0 -10  11        1.20       -1.90      2.92 o 
   1 -10  11       30.15       23.75     10.99 o 
   2 -10  11        0.38        2.05      3.35 o 
   3 -10  11       41.27       54.17      7.46 o 
   4 -10  11       70.55       70.20      8.62 o 
  -4  -9  11        1.04        2.21      3.56 o 
  -3  -9  11       19.55       25.93     10.71 o 
  -2  -9  11       40.97       44.10      6.92 o 
  -1  -9  11        0.07        5.04      3.16 o 
   0  -9  11       31.77       29.72      5.78 o 
   1  -9  11       49.74       49.59      7.93 o 
   2  -9  11       30.47       34.06      5.80 o 
   3  -9  11       30.70       35.64      5.97 o 
   4  -9  11       44.78       33.42      8.36 o 
  -5  -8  11       35.09       24.42     14.57 o 
  -4  -8  11       22.66       19.95      5.39 o 
  -3  -8  11      182.79      186.87     27.48 o 
  -2  -8  11       78.06       90.73      7.20 o 
  -1  -8  11        1.60        2.05      2.38 o 
   0  -8  11       77.21       83.84      7.78 o 
   1  -8  11        1.97       -0.41      2.18 o 
   2  -8  11       15.57       19.45      3.51 o 
   3  -8  11       64.30       65.14      7.24 o 
   4  -8  11       40.84       35.18      8.37 o 
   5  -8  11      112.01      111.26     14.32 o 
   6  -8  11       21.89       15.12      4.10 o 
  -6  -7  11       76.49       64.93     11.39 o 
  -5  -7  11        2.26        2.79      3.12 o 
  -4  -7  11        0.02       -0.09      2.36 o 
  -3  -7  11      221.12      243.27      9.81 o 
  -2  -7  11       39.96       41.68      6.18 o 
  -1  -7  11       16.61       19.23      5.71 o 
   0  -7  11      374.82      353.44     11.33 o 
   1  -7  11       50.67       39.95      4.83 o 
   2  -7  11       52.44       58.52      6.72 o 
   3  -7  11        0.95        1.23      2.68 o 
   4  -7  11       78.27       81.95      8.25 o 
   5  -7  11       98.82       77.62      6.72 o 
   6  -7  11        0.00       -1.73      3.01 o 
  -6  -6  11        3.33        4.20      4.65 o 
  -5  -6  11       10.46       10.96      4.18 o 
  -4  -6  11        3.69        5.33      2.53 o 
  -3  -6  11       35.80       31.30      4.77 o 
  -2  -6  11      649.63      675.90     16.79 o 
  -1  -6  11      100.71      100.04      9.26 o 
   0  -6  11       54.22       66.03      5.52 o 
   1  -6  11      100.36      100.06      6.63 o 
   2  -6  11      164.64      147.47     12.70 o 
   3  -6  11       45.35       53.44     10.97 o 
   4  -6  11      172.88      170.73      8.16 o 
   5  -6  11      159.70      147.14     12.41 o 
   6  -6  11      116.25      121.17      9.10 o 
  -7  -5  11       34.82       43.73      7.45 o 
  -6  -5  11       29.89       12.42      4.49 o 
  -5  -5  11        2.63        4.71      2.68 o 
  -4  -5  11       67.61       63.86      5.73 o 
  -3  -5  11       62.20       56.68      6.01 o 
  -2  -5  11      670.22      691.87     16.64 o 
  -1  -5  11      175.84      176.95     10.55 o 
   0  -5  11      203.77      207.64      9.56 o 
   1  -5  11       79.05       86.22     14.09 o 
   2  -5  11      263.61      221.37     12.90 o 
   3  -5  11        6.10        6.42      1.95 o 
   4  -5  11       41.76       49.72      4.50 o 
   5  -5  11        7.39        7.88      3.02 o 
   6  -5  11        0.13        4.20      2.81 o 
  -7  -4  11       84.17       86.75      9.41 o 
  -6  -4  11        9.63        4.14      3.26 o 
  -5  -4  11       29.12       25.15      3.82 o 
  -4  -4  11        3.41        9.39      3.55 o 
  -3  -4  11      162.70      174.02     12.92 o 
  -2  -4  11      771.51      830.59     18.59 o 
  -1  -4  11      391.10      419.53     11.69 o 
   0  -4  11       15.41       18.08      3.86 o 
   1  -4  11       67.89       61.06      6.64 o 
   2  -4  11      156.11      130.72      7.67 o 
   3  -4  11      170.07      166.47      6.97 o 
   4  -4  11       12.32       12.49      2.73 o 
   5  -4  11        1.30        0.16      2.22 o 
   6  -4  11        8.27        9.75      3.49 o 
  -8  -3  11        9.86       11.19      4.70 o 
  -7  -3  11        1.64        4.37      3.76 o 
  -6  -3  11       45.06       39.12      6.04 o 
  -5  -3  11      431.05      423.22     17.23 o 
  -4  -3  11       15.25       10.00      2.57 o 
  -3  -3  11       67.14       69.60      5.51 o 
  -2  -3  11      420.57      436.00     13.29 o 
  -1  -3  11      122.86      108.30      8.41 o 
   0  -3  11        2.96       -2.20      2.59 o 
   1  -3  11      119.37       94.27      6.12 o 
   2  -3  11       79.60       81.45      7.16 o 
   3  -3  11       16.33       16.10      3.13 o 
   4  -3  11       11.16        8.84      3.62 o 
   5  -3  11       11.76        2.87      3.74 o 
  -8  -2  11       13.26       10.43      8.19 o 
  -7  -2  11       12.41        8.97      3.73 o 
  -6  -2  11      105.89      113.11      9.97 o 
  -5  -2  11       38.24       34.21      4.35 o 
  -4  -2  11       34.44       29.90      3.69 o 
  -3  -2  11      162.02      171.08      7.16 o 
  -2  -2  11      171.07      177.80      7.68 o 
  -1  -2  11       71.36       55.04      6.07 o 
   0  -2  11        5.07        6.23      2.74 o 
   1  -2  11        4.53        5.14      1.97 o 
   2  -2  11        0.14        0.18      1.73 o 
   3  -2  11      117.79      111.32      7.64 o 
   4  -2  11        1.36        1.28      3.05 o 
   5  -2  11        1.01       -1.75      3.12 o 
  -8  -1  11        1.80        1.78      2.92 o 
  -7  -1  11       21.13       11.36      3.99 o 
  -6  -1  11       37.11       30.03      5.26 o 
  -5  -1  11        3.31        2.73      1.95 o 
  -4  -1  11       25.79       23.44      5.80 o 
  -3  -1  11      280.40      296.91      9.48 o 
  -2  -1  11       82.40       74.76      7.14 o 
  -1  -1  11       51.00       50.70      6.02 o 
   0  -1  11       10.36        8.24      2.11 o 
   1  -1  11        1.26       -0.46      1.51 o 
   2  -1  11        1.04       -0.93      1.83 o 
   3  -1  11        4.61        7.82      2.67 o 
   4  -1  11       24.10       21.96      5.40 o 
   5  -1  11        1.63       -1.01      3.10 o 
  -9   0  11       22.83       21.81      5.63 o 
  -8   0  11       93.49       91.51     10.37 o 
  -7   0  11        6.26        6.19      3.38 o 
  -6   0  11        8.42        4.55      2.86 o 
  -5   0  11        0.08       -0.49      1.74 o 
  -4   0  11      102.52       95.79      6.38 o 
  -3   0  11      684.64      750.07     21.69 o 
  -2   0  11      214.02      230.83     12.82 o 
  -1   0  11      163.98      159.99      7.20 o 
   0   0  11      373.76      368.61     11.34 o 
   1   0  11        2.11        3.43      1.98 o 
   2   0  11      208.06      212.38      9.62 o 
   3   0  11       17.49       15.85      3.51 o 
   4   0  11        6.41        4.49      3.65 o 
  -9   1  11      139.98      163.20     13.72 o 
  -8   1  11      193.97      222.01     50.10 o 
  -7   1  11       34.04       33.95      5.64 o 
  -6   1  11      142.45      156.00     11.26 o 
  -5   1  11       20.28       23.56      3.53 o 
  -4   1  11        9.39        6.43      2.85 o 
  -3   1  11       13.97       14.51      3.68 o 
  -2   1  11       55.14       57.39      4.90 o 
  -1   1  11      181.92      158.81     10.26 o 
   0   1  11       87.95       82.87      6.25 o 
   1   1  11      210.82      218.71      9.11 o 
   2   1  11        0.17       -0.42      1.92 o 
   3   1  11       39.77       37.34      5.14 o 
   4   1  11       14.73       16.53      6.36 o 
  -9   2  11       33.64       12.13      5.40 o 
  -8   2  11       41.63       64.93     16.07 o 
  -7   2  11       55.75       58.63      7.37 o 
  -6   2  11      336.65      338.78     14.09 o 
  -5   2  11        0.63        1.94      2.04 o 
  -4   2  11      158.65      157.53     17.56 o 
  -3   2  11      395.41      410.67     12.02 o 
  -2   2  11        1.36       -0.95      2.06 o 
  -1   2  11       10.21        6.26      2.35 o 
   0   2  11      437.56      534.35     15.01 o 
   1   2  11       45.15       47.00      5.35 o 
   2   2  11       46.10       56.47      6.19 o 
   3   2  11       43.15       45.93      8.88 o 
  -8   3  11       41.21       56.12      7.55 o 
  -7   3  11       14.39       15.93      4.43 o 
  -6   3  11        9.12        9.36      4.86 o 
  -5   3  11       13.41       17.25      4.71 o 
  -4   3  11       44.94       37.81      4.42 o 
  -3   3  11      100.11      115.12      7.38 o 
  -2   3  11        0.01        0.37      2.16 o 
  -1   3  11       23.34       24.11      5.20 o 
   0   3  11       75.82       73.06      6.39 o 
   1   3  11       36.32       36.29      4.80 o 
   2   3  11       37.50       40.89      5.66 o 
  -8   4  11       34.70       25.48      6.05 o 
  -7   4  11       13.17       13.41      6.19 o 
  -6   4  11        0.61       -1.47      3.71 o 
  -5   4  11        1.25        6.00      4.26 o 
  -4   4  11        0.00        2.61      2.20 o 
  -3   4  11      112.28      115.12      7.75 o 
  -2   4  11       45.15       43.05      6.18 o 
  -1   4  11        1.98        0.45      4.08 o 
   0   4  11       60.60       60.71     10.88 o 
   1   4  11      164.63      165.48     15.85 o 
  -8   5  11        3.73        7.85      6.53 o 
  -5   5  11       55.92       58.89      7.25 o 
  -4   5  11        3.44        2.95      3.34 o 
  -3   5  11        0.63       -2.06      2.64 o 
  -2   5  11        8.50        1.12      3.07 o 
  -1   5  11        5.60        6.17      3.70 o 
   0   5  11        8.01        6.95      5.13 o 
  -6   6  11       33.82       24.20      7.72 o 
  -5   6  11        7.06        9.58      7.37 o 
  -4   6  11       32.68       41.37      7.36 o 
  -3   6  11       38.82       35.43      6.66 o 
  -2   6  11      153.95      121.34     33.25 o 
  -1   6  11      111.67      115.52     35.73 o 
  -5   7  11        0.05        2.64      3.81 o 
  -4   7  11        1.39        0.25      3.62 o 
  -3   7  11        2.76        3.87      4.44 o 
  -1 -11  12       13.55       16.57      5.61 o 
   0 -11  12      119.67      162.61     16.94 o 
   1 -11  12       34.61       50.57      8.20 o 
   2 -11  12        0.12        0.45      4.05 o 
   3 -11  12       22.69       19.48      5.75 o 
  -2 -10  12        1.12        1.28      3.86 o 
  -1 -10  12       60.99       78.37     12.64 o 
   0 -10  12       28.81       26.81      5.79 o 
   1 -10  12       26.39       19.74      5.51 o 
   2 -10  12       16.79       17.20      4.95 o 
   3 -10  12        9.52        6.52      6.38 o 
  -4  -9  12       10.79       13.98      5.16 o 
  -3  -9  12        0.86        2.44      3.79 o 
  -2  -9  12       18.22       31.50      7.81 o 
  -1  -9  12      165.59      169.02     13.03 o 
   0  -9  12       11.23        7.60      4.36 o 
   1  -9  12       36.59       41.66      6.38 o 
   2  -9  12       18.31        9.64      5.41 o 
   3  -9  12       53.36       64.11     11.75 o 
  -5  -8  12        0.02        2.01      3.61 o 
  -4  -8  12       32.07       32.68      5.22 o 
  -3  -8  12        2.01        4.20      2.77 o 
  -2  -8  12       77.88       71.21      7.06 o 
  -1  -8  12        6.31        7.68      4.00 o 
   0  -8  12        1.66        1.50      2.34 o 
   1  -8  12        7.84        5.02      2.60 o 
   2  -8  12       89.75      107.61      9.48 o 
   3  -8  12        3.88       11.76      4.08 o 
   4  -8  12       21.26       28.32      8.07 o 
   5  -8  12        0.37       -5.81      3.55 o 
  -5  -7  12        0.08       -1.56      2.53 o 
  -4  -7  12      120.91      121.79      9.83 o 
  -3  -7  12        0.40        0.51      2.52 o 
  -2  -7  12       42.47       33.94      5.35 o 
  -1  -7  12       85.16       88.16      6.92 o 
   0  -7  12       46.75       48.74      5.16 o 
   1  -7  12        0.02       -0.29      2.42 o 
   2  -7  12       33.87       19.68      4.50 o 
   3  -7  12      105.54       96.14      9.05 o 
   4  -7  12       65.07       57.55     10.99 o 
   5  -7  12       19.99        6.05      6.31 o 
  -6  -6  12       12.84        6.85      4.26 o 
  -5  -6  12        2.42       -0.40      2.40 o 
  -4  -6  12       87.64       82.44      8.50 o 
  -3  -6  12       53.23       59.66     12.84 o 
  -2  -6  12        3.11        2.12      2.19 o 
  -1  -6  12        1.24        0.00      1.93 o 
   0  -6  12       21.85       24.77      3.74 o 
   1  -6  12       61.87       63.76      7.22 o 
   2  -6  12       33.13       28.16      5.48 o 
   3  -6  12        0.34       -1.93      2.64 o 
   4  -6  12      131.49      116.60     14.84 o 
   5  -6  12      123.67      140.28      9.25 o 
  -7  -5  12       25.85       37.16      6.63 o 
  -6  -5  12       83.74       95.48     24.95 o 
  -5  -5  12       24.89       20.32      3.92 o 
  -4  -5  12        8.39        5.82      2.75 o 
  -3  -5  12       82.22       78.90      6.41 o 
  -2  -5  12      536.08      536.32     16.60 o 
  -1  -5  12       49.53       50.40      6.92 o 
   0  -5  12       67.03       50.88      6.17 o 
   1  -5  12       19.95       21.80      8.14 o 
   2  -5  12      160.18      137.17     10.37 o 
   3  -5  12        0.71       -0.13      3.96 o 
   4  -5  12       17.27       11.34      3.18 o 
   5  -5  12       12.67       10.05      3.05 o 
  -7  -4  12       12.53       19.34      7.56 o 
  -6  -4  12        0.10        2.19      3.25 o 
  -5  -4  12       76.60       66.89      6.16 o 
  -4  -4  12        5.87        3.56      2.14 o 
  -3  -4  12       23.85       24.55      4.88 o 
  -2  -4  12      110.92      113.62      8.13 o 
  -1  -4  12       27.49       11.24      4.39 o 
   0  -4  12      487.92      436.18     16.04 o 
   1  -4  12        5.56        2.93      2.47 o 
   2  -4  12       12.81        6.98      3.90 o 
   3  -4  12        2.28       -0.21      1.84 o 
   4  -4  12       11.48       16.33      4.13 o 
   5  -4  12        7.43        8.55      4.82 o 
  -8  -3  12       11.50       10.32      4.99 o 
  -7  -3  12        0.03        2.94      3.67 o 
  -6  -3  12        5.31       14.10      4.32 o 
  -5  -3  12      120.38      138.69      8.71 o 
  -4  -3  12      244.28      237.47      9.34 o 
  -3  -3  12      331.35      329.26     10.72 o 
  -2  -3  12        5.99        5.38      2.82 o 
  -1  -3  12      138.63      132.30      9.87 o 
   0  -3  12       88.48       79.26      7.67 o 
   1  -3  12      123.97       97.75     26.98 o 
   2  -3  12        0.36       -0.16      2.16 o 
   3  -3  12       41.39       33.55      4.68 o 
   4  -3  12       15.84       22.13      5.02 o 
   5  -3  12        9.92       15.48      4.97 o 
  -8  -2  12       28.05       24.36      6.09 o 
  -7  -2  12       16.51       10.40      4.43 o 
  -6  -2  12        4.00        2.79      3.13 o 
  -5  -2  12      215.25      185.70     12.03 o 
  -4  -2  12      653.04      688.52     24.43 o 
  -3  -2  12      399.20      379.17     16.15 o 
  -2  -2  12       24.04       28.64      4.82 o 
  -1  -2  12        4.42        7.34      2.82 o 
   0  -2  12       14.78        7.43      2.72 o 
   1  -2  12        7.96        4.94      2.74 o 
   2  -2  12        0.00        1.61      2.22 o 
   3  -2  12      149.71      150.81      9.39 o 
   4  -2  12        5.81        1.78      3.19 o 
  -8  -1  12       61.78       58.66      8.18 o 
  -7  -1  12        4.33       -1.62      3.59 o 
  -6  -1  12        2.53        2.79      3.85 o 
  -5  -1  12       61.43       57.17      5.56 o 
  -4  -1  12      356.25      388.19     11.83 o 
  -3  -1  12      489.17      555.30     18.67 o 
  -2  -1  12       31.12       29.05      4.68 o 
  -1  -1  12       14.46        6.69      2.90 o 
   0  -1  12        2.67        2.54      2.56 o 
   1  -1  12      199.23      195.53      8.96 o 
   2  -1  12       18.86       22.62      4.81 o 
   3  -1  12       12.37        5.34      3.18 o 
   4  -1  12       10.44       10.29      4.35 o 
  -8   0  12        8.89        5.12      4.19 o 
  -7   0  12      223.30      238.39     12.70 o 
  -6   0  12       94.88       80.99     13.08 o 
  -5   0  12      182.21      180.27      8.89 o 
  -4   0  12      176.86      195.35     10.37 o 
  -3   0  12        2.58        3.52      2.65 o 
  -2   0  12      310.91      306.63     13.30 o 
  -1   0  12       26.66       20.67      4.28 o 
   0   0  12       58.67       55.31      5.28 o 
   1   0  12       17.59       13.00      3.10 o 
   2   0  12      255.09      240.35     12.36 o 
   3   0  12      222.17      219.03     11.23 o 
   4   0  12      188.48      203.17     33.17 o 
  -8   1  12      150.75      159.09     21.84 o 
  -7   1  12       40.30       30.64      8.29 o 
  -6   1  12      114.92      111.66     19.48 o 
  -5   1  12       21.87       19.88      4.32 o 
  -4   1  12      774.24      877.70     25.26 o 
  -3   1  12       17.76        7.14      5.22 o 
  -2   1  12        0.48        0.72      2.37 o 
  -1   1  12        6.37        4.95      2.27 o 
   0   1  12        6.31        4.90      2.40 o 
   1   1  12       32.09       33.78      5.08 o 
   2   1  12       89.27       85.59      7.47 o 
   3   1  12       15.12        8.81      5.56 o 
  -8   2  12       73.29      101.61     11.76 o 
  -7   2  12       12.06       14.92      4.01 o 
  -6   2  12        2.28        2.64      3.17 o 
  -5   2  12       51.81       63.61      7.47 o 
  -4   2  12      165.86      176.98     12.09 o 
  -3   2  12       74.54       59.16     15.01 o 
  -2   2  12       39.55       44.51      4.88 o 
  -1   2  12      159.62      155.02      9.06 o 
   0   2  12        6.91        6.25      2.83 o 
   1   2  12        3.31       -1.82      2.47 o 
   2   2  12        0.09        1.27      3.00 o 
  -8   3  12       13.95       15.01      5.12 o 
  -7   3  12        0.27        0.85      2.95 o 
  -6   3  12        0.13       -3.31      3.74 o 
  -5   3  12       48.65       41.49     13.97 o 
  -4   3  12       22.82       14.11      4.18 o 
  -3   3  12        3.85        4.71      2.75 o 
  -2   3  12       10.34       14.30      3.32 o 
  -1   3  12       82.19       91.89      7.30 o 
   0   3  12        2.14        0.24      2.60 o 
   1   3  12       32.08       44.11      5.72 o 
  -8   4  12        0.91       -4.45      5.03 o 
  -5   4  12        1.15        3.35      5.38 o 
  -4   4  12        3.51        1.12      4.89 o 
  -3   4  12       16.38       23.55      5.54 o 
  -2   4  12      187.00      217.71     24.68 o 
  -1   4  12      158.24      160.37     12.73 o 
   0   4  12       68.78       68.98      8.79 o 
  -5   5  12        5.12       14.53      6.85 o 
  -4   5  12      227.15      274.56     27.23 o 
  -3   5  12        8.11        1.56      3.86 o 
  -2   5  12        9.66       16.35     11.42 o 
  -1   5  12       63.76       52.75      8.13 o 
  -5   6  12       60.98       69.43      8.87 o 
  -4   6  12       21.15       24.23      6.12 o 
  -3   6  12        2.69        6.81      6.39 o 
  -2 -10  13       23.95       34.85      6.89 o 
  -1 -10  13        1.89        6.97      4.07 o 
   0 -10  13       94.62       89.41     10.71 o 
   1 -10  13       25.65       36.15      6.61 o 
   2 -10  13        5.92        4.89      5.97 o 
   3 -10  13       50.21       72.94     12.82 o 
  -3  -9  13        3.31        6.28      4.08 o 
  -2  -9  13       46.24       53.19     20.45 o 
  -1  -9  13       13.84        6.37      4.33 o 
   0  -9  13       12.38       10.33      4.55 o 
   1  -9  13       23.86       22.70      5.41 o 
   2  -9  13      198.30      283.36     20.75 o 
   3  -9  13       12.03       17.11      7.76 o 
  -4  -8  13        0.26       -0.73      2.81 o 
  -3  -8  13       39.08       44.67      7.25 o 
  -2  -8  13      121.74      138.97     10.55 o 
  -1  -8  13      273.29      313.96     11.89 o 
   0  -8  13       24.33       24.42      4.20 o 
   1  -8  13       70.11       85.01      9.65 o 
   2  -8  13       44.50       34.06      5.90 o 
   3  -8  13       54.23       43.70      6.66 o 
   4  -8  13        0.36        0.58      5.74 o 
  -5  -7  13        1.69        2.45      3.20 o 
  -4  -7  13       38.79       33.11      5.07 o 
  -3  -7  13        9.82        7.94      3.03 o 
  -2  -7  13       87.83       89.44     11.13 o 
  -1  -7  13        1.51       -1.04      2.23 o 
   0  -7  13        3.92        1.04      2.93 o 
   1  -7  13        8.25       12.92      4.24 o 
   2  -7  13       10.45        8.10      3.98 o 
   3  -7  13       13.41       26.70      7.88 o 
   4  -7  13       68.13       47.23     10.76 o 
  -6  -6  13       91.10      113.60     16.23 o 
  -5  -6  13       24.13       24.51      4.59 o 
  -4  -6  13        0.00       -4.51      2.26 o 
  -3  -6  13       19.93       17.09      3.57 o 
  -2  -6  13       65.16       55.86      5.55 o 
  -1  -6  13        5.89        1.96      2.21 o 
   0  -6  13       21.25       27.38      6.56 o 
   1  -6  13        5.08        5.97      3.58 o 
   2  -6  13       21.64       18.24      4.52 o 
   3  -6  13       14.19       16.16      4.77 o 
  -6  -5  13       86.61       80.01      9.11 o 
  -5  -5  13        2.20        4.14      2.75 o 
  -4  -5  13       27.86       37.79      5.12 o 
  -3  -5  13      108.42      104.06      7.58 o 
  -2  -5  13        0.28        0.28      2.04 o 
  -1  -5  13      138.41      124.39     12.08 o 
   0  -5  13       94.63       71.16      7.82 o 
   1  -5  13        0.66       -4.68      2.42 o 
   2  -5  13      128.02      101.57      9.51 o 
   3  -5  13       91.16      108.11     10.32 o 
   4  -5  13       53.49       31.96      8.88 o 
  -7  -4  13        0.25        7.32      4.61 o 
  -6  -4  13        0.15        2.41      3.71 o 
  -5  -4  13       11.56        7.72      3.86 o 
  -4  -4  13      109.81      103.37      7.65 o 
  -3  -4  13       32.19       34.81      4.58 o 
  -2  -4  13       10.11        3.54      3.35 o 
  -1  -4  13        6.72        3.33      3.26 o 
   0  -4  13        0.95       -1.22      2.09 o 
   1  -4  13       70.76       46.01      6.50 o 
   2  -4  13       12.75       12.12      4.03 o 
   3  -4  13       31.87       22.94      5.40 o 
   4  -4  13       47.38       52.69     11.12 o 
  -7  -3  13       39.70       28.45      6.27 o 
  -6  -3  13       46.58       42.58      9.06 o 
  -5  -3  13      183.24      187.23     10.48 o 
  -4  -3  13        6.11        6.55      2.60 o 
  -3  -3  13      259.70      264.85     12.78 o 
  -2  -3  13        2.73       -0.16      4.33 o 
  -1  -3  13        9.06       12.27      3.77 o 
   0  -3  13       56.08       46.13      6.59 o 
   1  -3  13      256.91      230.21     13.57 o 
   2  -3  13       24.20       15.33      4.68 o 
   3  -3  13      102.85      104.49     10.17 o 
   4  -3  13        0.69        3.59      5.88 o 
  -7  -2  13       11.56        7.82      4.04 o 
  -6  -2  13       14.30       18.14      4.60 o 
  -5  -2  13       11.39        7.30      3.07 o 
  -4  -2  13       12.91        9.05      3.14 o 
  -3  -2  13      376.74      392.03     15.58 o 
  -2  -2  13       11.19        5.34      3.36 o 
  -1  -2  13       10.48        8.37      3.38 o 
   0  -2  13       57.58       52.65      9.98 o 
   1  -2  13       54.96       58.85     10.55 o 
   2  -2  13       10.48        5.88      3.67 o 
   3  -2  13        0.86        0.02      2.86 o 
   4  -2  13        0.31        0.38      3.49 o 
  -8  -1  13        6.99        8.25      4.90 o 
  -7  -1  13       28.77       39.05      6.52 o 
  -6  -1  13        4.84        6.10      2.98 o 
  -5  -1  13       92.39       78.22      9.91 o 
  -4  -1  13      103.93      113.57     10.77 o 
  -3  -1  13       80.37       62.85      7.29 o 
  -2  -1  13      324.87      336.31     14.45 o 
  -1  -1  13       27.00       25.55      4.87 o 
   0  -1  13        0.79       -0.27      4.63 o 
   1  -1  13        1.24        1.09      2.40 o 
   2  -1  13       24.44       17.87      3.90 o 
   3  -1  13       95.38      116.52      8.82 o 
  -8   0  13       14.34       13.83      4.97 o 
  -7   0  13       37.14       47.36      7.07 o 
  -6   0  13       10.90       11.97      3.39 o 
  -5   0  13      363.36      350.38     15.93 o 
  -4   0  13        9.22        9.74      3.47 o 
  -3   0  13       20.77       13.39      4.26 o 
  -2   0  13      204.35      183.78     11.33 o 
  -1   0  13       71.54       75.11     15.11 o 
   0   0  13        4.36        3.60      3.11 o 
   1   0  13        9.59        5.56      2.50 o 
   2   0  13        7.69        7.47      2.99 o 
   3   0  13        5.99        1.24      3.29 o 
  -8   1  13       75.08       92.64     10.52 o 
  -7   1  13       37.20       40.57     15.76 o 
  -6   1  13       45.64       34.53      7.14 o 
  -5   1  13      149.99      159.57     11.80 o 
  -4   1  13      352.84      385.93     27.08 o 
  -3   1  13        9.20       16.11      4.40 o 
  -2   1  13        5.13        3.84      3.43 o 
  -1   1  13        7.57        6.80      3.90 o 
   0   1  13       26.10       22.03      4.04 o 
   1   1  13        0.05       -2.12      2.39 o 
   2   1  13        1.58        6.11      3.59 o 
  -7   2  13       12.32       13.72      7.05 o 
  -6   2  13        2.84        3.84      5.00 o 
  -5   2  13       29.86       31.57      5.83 o 
  -4   2  13        0.01        2.84      3.79 o 
  -3   2  13       44.37       41.16      6.63 o 
  -2   2  13       45.82       48.79     14.70 o 
  -1   2  13        1.41        2.16      2.28 o 
   0   2  13       10.88       22.70      4.15 o 
   1   2  13        3.71        7.53      3.30 o 
  -7   3  13       11.56        7.56      5.32 o 
  -6   3  13       76.79       85.82     12.60 o 
  -5   3  13       40.69       48.20      7.05 o 
  -4   3  13       15.85       14.40      4.52 o 
  -3   3  13       10.99       18.25      5.04 o 
  -2   3  13      103.12      129.00     11.05 o 
  -1   3  13        4.51        2.30      2.82 o 
   0   3  13       38.20       32.27      4.75 o 
  -5   4  13       27.38       36.45     10.10 o 
  -4   4  13        2.60       10.65      8.18 o 
  -3   4  13        0.48       -2.65      4.20 o 
  -2   4  13        1.68        1.90      3.84 o 
  -1   4  13        0.00       -4.22      2.87 o 
  -5   5  13       30.23       31.04     10.05 o 
  -4   5  13       16.56       22.10      8.47 o 
  -3   5  13        0.65       -0.83      3.86 o 
   0 -10  14       83.28      103.04     11.38 o 
   1 -10  14        7.42        2.79      6.07 o 
  -2  -9  14      140.10      161.43     13.72 o 
  -1  -9  14       28.02       30.36      9.07 o 
   0  -9  14       40.40       42.83      7.22 o 
   1  -9  14       98.21      119.21     16.47 o 
   2  -9  14        9.44        4.32      6.27 o 
  -3  -8  14       38.21       60.93      6.69 o 
  -2  -8  14       12.93       16.95      4.33 o 
  -1  -8  14      282.44      336.88     12.65 o 
   0  -8  14        3.92        7.57      4.27 o 
   1  -8  14       12.72       15.75      5.53 o 
   2  -8  14        1.08        1.25      3.52 o 
   3  -8  14        0.72        6.53      4.47 o 
  -4  -7  14        0.05        0.17      4.24 o 
  -3  -7  14        0.32       -1.15      2.64 o 
  -2  -7  14       90.99       99.35      7.94 o 
  -1  -7  14       19.07       23.64      5.08 o 
   0  -7  14       26.02       29.20      5.73 o 
   1  -7  14       74.14       64.48      7.93 o 
   2  -7  14        0.47        2.34      2.95 o 
   3  -7  14       19.59       19.97      5.16 o 
  -5  -6  14        1.98        5.53      4.08 o 
  -4  -6  14       76.72       87.31      7.74 o 
  -3  -6  14        5.98        9.24      3.13 o 
  -2  -6  14       66.51       59.58      5.98 o 
  -1  -6  14       94.06       76.56      8.68 o 
   0  -6  14       58.24       52.54      7.37 o 
   1  -6  14       31.95       19.35      4.86 o 
   2  -6  14        0.19        2.30      3.37 o 
   3  -6  14        6.00        7.38      4.26 o 
  -6  -5  14       27.44       32.01      9.39 o 
  -5  -5  14      109.27      155.33     10.23 o 
  -4  -5  14        0.06       -1.07      2.38 o 
  -3  -5  14      146.62      142.98      9.33 o 
  -2  -5  14       98.39       85.57     13.32 o 
  -1  -5  14       19.89       18.21      4.52 o 
   0  -5  14      202.55      214.80     14.23 o 
   1  -5  14       52.68       43.70      6.57 o 
   2  -5  14       40.98       38.93      6.36 o 
   3  -5  14       12.63       15.84      5.04 o 
  -6  -4  14       11.93       15.32      5.19 o 
  -5  -4  14        7.74       13.09      4.46 o 
  -4  -4  14       48.29       37.78      5.11 o 
  -3  -4  14        2.30        0.92      2.42 o 
  -2  -4  14       35.61       30.71      5.57 o 
  -1  -4  14       12.34        8.17      3.62 o 
   0  -4  14        2.78        1.37      3.07 o 
   1  -4  14        0.05        1.03      3.14 o 
   2  -4  14        3.04        8.82      4.13 o 
   3  -4  14        0.97        1.58      3.79 o 
  -7  -3  14       16.91        9.20      4.97 o 
  -6  -3  14       20.96       16.98      4.96 o 
  -5  -3  14       14.00       10.12      3.46 o 
  -4  -3  14       18.67       11.98      4.19 o 
  -3  -3  14        1.05        3.71      3.45 o 
  -2  -3  14       10.85        5.89      3.62 o 
  -1  -3  14       25.45       28.28      5.77 o 
   0  -3  14        2.20        3.76      3.07 o 
   1  -3  14        1.84       -1.63      2.70 o 
   2  -3  14       17.52       17.95      4.88 o 
   3  -3  14        7.48       13.27      4.88 o 
  -7  -2  14       12.72        8.83      3.98 o 
  -6  -2  14        0.00        1.05      2.67 o 
  -5  -2  14       13.99       14.22     10.10 o 
  -4  -2  14      209.92      210.27     26.59 o 
  -3  -2  14       46.84       42.29     12.80 o 
  -2  -2  14       39.69       42.43      6.60 o 
  -1  -2  14      408.68      440.63     30.29 o 
   0  -2  14       34.91       28.97      5.56 o 
   1  -2  14        2.53        2.44      6.94 o 
   2  -2  14       15.56       20.22      7.66 o 
   3  -2  14        4.85        3.79      4.10 o 
  -7  -1  14       43.35       55.38      8.23 o 
  -6  -1  14       34.96       37.40      5.24 o 
  -5  -1  14      202.41      228.43     13.78 o 
  -4  -1  14      258.36      297.95     14.22 o 
  -3  -1  14       50.19       55.00      7.35 o 
  -2  -1  14        5.28        4.95      3.37 o 
  -1  -1  14       46.52       25.42      9.33 o 
   0  -1  14       33.90       30.88      6.17 o 
   1  -1  14       11.91        8.55      4.52 o 
   2  -1  14        1.41        2.19      3.83 o 
  -7   0  14       10.02        9.33      4.80 o 
  -6   0  14        1.66       -0.55      3.44 o 
  -5   0  14      278.90      299.20     14.59 o 
  -4   0  14       19.69       18.26      4.71 o 
  -3   0  14       14.47        7.17      3.89 o 
  -2   0  14      140.17      136.46     12.77 o 
  -1   0  14       38.39       49.14     11.35 o 
   0   0  14       92.83      100.81     10.20 o 
   1   0  14        6.78        4.95      4.06 o 
   2   0  14        0.91        0.89      4.71 o 
  -7   1  14       49.35       69.69     12.72 o 
  -6   1  14       27.11       23.49      5.79 o 
  -5   1  14       51.02       40.15      6.62 o 
  -4   1  14       16.23       15.03      4.46 o 
  -3   1  14       64.25       63.26      7.93 o 
  -2   1  14        5.25       12.30      4.41 o 
  -1   1  14        4.84        2.70      3.38 o 
   0   1  14        0.98        4.11      3.58 o 
   1   1  14        4.71        7.35      3.50 o 
  -7   2  14        9.04       12.13      6.80 o 
  -6   2  14       41.65       30.76      8.60 o 
  -5   2  14       14.96        5.55      4.17 o 
  -4   2  14       90.25       98.61      9.80 o 
  -3   2  14        0.15       -0.30      3.23 o 
  -2   2  14       14.94       19.66      5.45 o 
  -1   2  14        0.08        2.74      3.80 o 
   0   2  14       17.08       24.78      5.69 o 
  -6   3  14       14.92        7.74      6.63 o 
  -5   3  14       51.72       60.27     17.42 o 
  -4   3  14       66.50       80.13      9.29 o 
  -3   3  14       34.71       37.13     12.63 o 
  -2   3  14      111.59      113.84     11.22 o 
  -1   3  14       79.80       83.13     12.62 o 
  -4   4  14       14.10        5.17      6.20 o 
   0  -9  15        1.24        9.14      6.69 o 
  -2  -8  15        0.31       -0.47      3.23 o 
  -1  -8  15       30.77       35.32      6.91 o 
   0  -8  15        1.27        0.37      3.64 o 
   1  -8  15       46.01       59.87      8.58 o 
   2  -8  15       20.05       23.75      5.70 o 
  -4  -7  15        0.77       -1.49      3.25 o 
  -3  -7  15        4.82        1.11      3.27 o 
  -2  -7  15        0.64        1.42      3.60 o 
  -1  -7  15       50.66       51.29      7.84 o 
   0  -7  15       23.83       19.44      5.06 o 
   1  -7  15       16.23       15.09      5.12 o 
   2  -7  15        1.90        5.43      4.19 o 
  -4  -6  15       33.90       44.41      5.92 o 
  -3  -6  15        1.69        3.55      3.78 o 
  -2  -6  15       11.78        4.46      3.60 o 
  -1  -6  15        4.65        7.47      3.57 o 
   0  -6  15        2.78       11.30      4.72 o 
   1  -6  15        3.03        6.52      3.86 o 
   2  -6  15        8.18        8.95      4.57 o 
  -5  -5  15        0.41       -0.93      3.07 o 
  -4  -5  15        7.74        4.13      3.23 o 
  -3  -5  15      114.66      128.61     11.30 o 
  -2  -5  15        0.16       -0.78      3.30 o 
  -1  -5  15       19.83        8.17      3.96 o 
   0  -5  15       80.38       67.08      8.60 o 
   1  -5  15       21.72       11.31      4.90 o 
   2  -5  15        1.65        1.14      3.61 o 
  -5  -4  15        5.98        7.21      3.53 o 
  -4  -4  15       35.68       41.58     11.47 o 
  -3  -4  15        8.62       -0.43      3.37 o 
  -2  -4  15        0.03       -0.35      3.34 o 
  -1  -4  15        4.55        2.78      3.82 o 
   0  -4  15       42.55       47.21     13.85 o 
   1  -4  15       28.33       17.10      8.47 o 
   2  -4  15        3.30        6.66      4.17 o 
  -6  -3  15       29.78       27.85      5.10 o 
  -5  -3  15        6.72        4.40      4.23 o 
  -4  -3  15      173.50      212.98     14.66 o 
  -3  -3  15       27.80       15.02      5.37 o 
  -2  -3  15        9.92        8.83      4.16 o 
  -1  -3  15        0.29       -0.49      3.46 o 
   0  -3  15        6.05       10.95      4.24 o 
   1  -3  15        0.04        0.25      2.99 o 
   2  -3  15       18.23        9.67      4.54 o 
  -6  -2  15        4.66        7.96      4.25 o 
  -5  -2  15        7.75        7.00      3.99 o 
  -4  -2  15        0.00       -3.45      2.86 o 
  -3  -2  15       99.25       77.88     11.38 o 
  -2  -2  15       59.51       76.95      8.52 o 
  -1  -2  15       28.55       34.11      6.18 o 
   0  -2  15        1.05       -0.46      3.01 o 
   1  -2  15       71.66       88.11      9.90 o 
  -6  -1  15        0.60        1.68      3.73 o 
  -5  -1  15       51.89       80.90      9.50 o 
  -4  -1  15       35.37       43.81      7.35 o 
  -3  -1  15       96.58      101.70     10.26 o 
  -2  -1  15       32.84       24.49      5.64 o 
  -1  -1  15      180.10      197.37     14.40 o 
   0  -1  15       36.68       37.98     14.05 o 
   1  -1  15        6.94        8.05      4.09 o 
  -6   0  15      139.77      176.83     21.99 o 
  -5   0  15        2.18       -0.11      3.81 o 
  -4   0  15       98.68       98.91     10.38 o 
  -3   0  15       37.07       36.60      6.62 o 
  -2   0  15      293.02      326.06     16.07 o 
  -1   0  15        1.27        3.72      3.38 o 
   0   0  15        2.84       -0.70      3.46 o 
  -6   1  15       51.78       52.49      7.98 o 
  -5   1  15        6.62        6.43      4.52 o 
  -4   1  15        0.00       -5.78      2.89 o 
  -3   1  15       44.80       46.89      7.40 o 
  -2   1  15        0.10        1.38      3.42 o 
  -1   1  15       34.35       35.43      6.97 o 
  -5   2  15       93.05      100.65     10.69 o 
  -4   2  15       83.67       79.03      9.62 o 
  -3   2  15       10.41        7.24      4.91 o 
  -2   2  15       73.92       98.60     13.99 o 
  -2  -7  16        0.31        2.83      4.15 o 
  -1  -7  16       59.17       78.89      9.73 o 
   0  -7  16       73.48       95.73     12.69 o 
  -3  -6  16        6.94        1.78      3.91 o 
  -2  -6  16       23.66       14.18      7.26 o 
  -1  -6  16       23.24       24.81     11.45 o 
   0  -6  16        8.45        2.10      3.59 o 
   1  -6  16      177.45      232.33     16.40 o 
  -4  -5  16       20.40       28.06      6.33 o 
  -3  -5  16        0.02       -1.45      3.84 o 
  -2  -5  16       33.48       22.81      5.64 o 
  -1  -5  16        0.08        0.24      3.58 o 
   0  -5  16       13.04       12.22      5.96 o 
   1  -5  16        8.07        9.30      4.78 o 
  -4  -4  16        6.50        6.11      4.20 o 
  -3  -4  16        7.03        5.47      4.13 o 
  -2  -4  16        0.13        1.20      5.22 o 
  -1  -4  16       24.70       32.43     10.29 o 
   0  -4  16       11.73        8.87      4.56 o 
   1  -4  16        1.91       -1.33      3.35 o 
  -5  -3  16       26.56       36.97      6.97 o 
  -4  -3  16       41.71       49.63      7.88 o 
  -3  -3  16       24.18       24.88      6.15 o 
  -2  -3  16       31.20       25.00      5.74 o 
  -1  -3  16       23.44       13.33      4.78 o 
   0  -3  16        1.17       -0.25      5.34 o 
  -5  -2  16        0.01       -0.88      3.68 o 
  -4  -2  16        0.08       -2.35      2.95 o 
  -3  -2  16       14.18       20.97      5.78 o 
  -2  -2  16       25.39       30.47      6.34 o 
  -1  -2  16       45.99       40.52     10.47 o 
   0  -2  16       17.45       10.89      6.53 o 
  -5  -1  16        7.84        7.07      4.46 o 
  -4  -1  16       78.37      115.38     11.28 o 
  -3  -1  16      242.20      312.87     16.22 o 
  -2  -1  16        1.29       -7.10      3.55 o 
  -1  -1  16        0.35        2.88      4.13 o 
  -4   0  16       33.75       35.50      9.39 o 
  -3   0  16       64.25       68.21      9.20 o 
  -2   0  16       10.73        8.76      5.81 o 
                                                 
